# Supplementary material for: Maternal immune activation results in complex microglial transcriptome signature in the adult offspring that is reversed by minocycline treatment
Source: Transl Psychiatry. 2017 May 9;7(5):e1120–. doi: 10.1038/tp.2017.80 (PMC5534948; doi:10.1038/tp.2017.80)
Supplement: Supplementary Table 1 [file tp201780x1.xlsx]

## Sheet: Sheet1
Gene	Ctr1.TPM	Ctr2.TPM	Poly1.TPM	Poly2.TPM	PolyM1.TPM	PolyM2.TPM	LFC.Poly.CTR	P.Adj.Poly.CTR	LFC.PolyM.Poly	P.Adj.PolyM.Poly	LFC.PolyM.CTR	P.Adj.PolyM.CTR
0610005C13Rik	1.23	1.24	1.7	0.85	1.61	1.68	-0.21	0.76311	0.39	0.56679	0.18	0.99996
0610007P14Rik	17.25	15.05	20.93	20.64	15.93	18.22	0	0.99999	-0.06	0.90663	-0.06	0.99996
0610009B22Rik	32.81	30.5	23.89	30.78	35	36.43	-0.5	0.20106	0.52	0.20125	0.02	0.99996
0610009E02Rik	0.69	0.55	2.01	2.54	1.46	1.23	0.77	0.18914	-0.31	NA	0.46	0.99996
0610009L18Rik	19.88	16.45	21.56	17.77	18.41	8.46	-0.19	0.76048	-0.25	0.69709	-0.45	0.99996
0610009O20Rik	85.39	74.49	94.93	85.69	90.2	87.43	-0.18	0.5947	0.18	0.60981	0	0.99996
0610010F05Rik	31.72	25.67	58.1	58.48	35.03	31.5	0.62	0.02017	-0.56	0.04684	0.06	0.99996
0610010K14Rik	15.42	13.95	18.18	17.17	12.94	15.07	-0.09	0.86338	-0.1	0.85643	-0.19	0.99996
0610011F06Rik	64.04	56.49	89.62	67.66	89.19	46.09	0.01	0.98337	-0.01	0.98921	0	0.99996
0610012D04Rik	0.64	1.46	1.95	1.73	0	2.69	0.08	NA	-0.04	NA	0.04	0.99996
0610012G03Rik	0	0	0	0	0	0	NA	NA	NA	NA	NA	NA
0610025J13Rik	0	0.39	0	0	0.22	0	-0.12	NA	0.06	NA	-0.06	NA
0610030E20Rik	39.68	37.25	37.8	45.99	39.65	45.31	-0.22	0.56074	0.22	0.59434	0	0.99996
0610031O16Rik	0	0	0.1	0	0	0	0.07	NA	-0.07	NA	0	NA
0610037L13Rik	114.07	89.38	168.65	136.73	103.11	107.88	0.21	0.52931	-0.29	0.37595	-0.08	0.99996
0610038B21Rik	0.07	0	0	0.1	0	0.1	0.01	NA	0.01	NA	0.02	NA
0610039K10Rik	0.95	0.47	0	1.28	0.53	2	-0.08	NA	0.25	NA	0.17	0.99996
0610040B10Rik	3.55	1.79	4.26	2.4	2.39	3.03	-0.02	0.97697	-0.05	0.95591	-0.07	0.99996
0610040F04Rik	5.99	2.23	8.22	7.31	8.66	3.2	0.4	0.51539	-0.13	0.87077	0.27	0.99996
0610040J01Rik	87.86	118.64	25.94	58.25	86.02	118.26	-1.36	0.00049	1.21	0.00296	-0.14	0.99996
0610043K17Rik	8.94	8.91	16.83	12.9	10.57	12.99	0.28	0.63862	-0.09	0.90723	0.19	0.99996
1010001B22Rik	0	0	0	0.52	0	0	0.07	NA	-0.07	NA	0	NA
1010001N08Rik	0	0	0	0.15	0.12	0	0.07	NA	-0.01	NA	0.06	NA
1110001J03Rik	22.45	14.3	10.34	20.4	22.17	18.2	-0.45	0.40817	0.45	0.43895	0	0.99996
1110002E22Rik	0.51	0.35	0.97	1.27	0.51	0.94	0.72	0.18259	-0.29	0.66942	0.42	0.99996
1110002J07Rik	1.97	1.24	3.13	2.87	1.85	2.34	0.37	0.56498	-0.2	0.79361	0.17	0.99996
1110002L01Rik	4.7	4.26	5.02	4.4	3.82	5.15	-0.25	0.62365	0.13	0.83624	-0.12	0.99996
1110002O04Rik	1.2	0	0	0	0	0.56	-0.15	NA	0.07	NA	-0.08	NA
1110004E09Rik	25.99	19.37	29.44	24.72	24.3	21.71	-0.09	0.84969	-0.02	0.98204	-0.11	0.99996
1110004F10Rik	115.1	120.3	135.74	143.82	127.46	122.65	-0.11	0.76935	0.05	0.91424	-0.06	0.99996
1110007C09Rik	34.55	32.62	33.85	43.91	39.4	51.14	-0.13	0.80728	0.38	0.41698	0.25	0.99996
1110008E08Rik	0.31	0	0.36	0.85	0.69	0.88	0.17	NA	0.1	NA	0.27	NA
1110008F13Rik	10.42	11.26	9.57	10.22	11.82	10.45	-0.44	0.25559	0.34	0.44644	-0.11	0.99996
1110008L16Rik	5.2	5	5.47	5.8	5.29	4.78	-0.19	0.68611	0.04	0.94496	-0.15	0.99996
1110008P14Rik	19.07	14.38	22.51	22.46	15.85	13.85	0.06	0.89406	-0.35	0.37141	-0.28	0.99996
1110012L19Rik	17.13	12.95	11.96	19.14	14.99	18.86	-0.24	0.66326	0.27	0.64676	0.03	0.99996
1110015O18Rik	0.11	0.6	0.38	0.08	0.49	0.16	-0.21	NA	0.13	NA	-0.08	0.99996
1110017D15Rik	10.65	7.4	17.87	8.39	9.34	8.71	0.14	0.83151	-0.24	0.69905	-0.11	0.99996
1110018N20Rik	17.3	10.09	23.8	17.23	15.62	14.28	0.2	0.70163	-0.2	0.7126	-0.01	0.99996
1110019D14Rik	5.38	7.78	3.09	5.77	5.74	7.74	-0.68	0.19389	0.59	0.30607	-0.1	0.99996
1110020A21Rik	1.85	1.56	2.28	1.61	2.05	3.35	-0.08	NA	0.32	NA	0.24	0.99996
1110025L11Rik	0	0	0	0	0	0	NA	NA	NA	NA	NA	NA
1110025M09Rik	11.09	8.03	7.88	15.01	10.54	12.63	-0.06	0.93374	0.16	0.82565	0.1	0.99996
1110028F11Rik	0.58	0	0.53	0	0.77	0	-0.03	NA	0.06	NA	0.03	NA
1110028F18Rik	0	0	0	0	0	0	NA	NA	NA	NA	NA	NA
1110032A03Rik	12.05	10.27	11.31	12.73	11.59	11.25	-0.23	0.55048	0.13	0.78754	-0.1	0.99996
1110032F04Rik	3.33	4.12	6.03	4.98	3.3	2.71	0.14	0.81878	-0.51	0.34322	-0.37	0.99996
1110034G24Rik	30.08	19.45	32.93	27.94	31.7	23.32	-0.05	0.92204	0.06	0.9115	0.01	0.99996
1110035H17Rik	5.19	2.41	6.58	4.68	3.53	4.22	0.15	0.83946	-0.21	0.78743	-0.06	0.99996
1110036E04Rik	0	0	0	0	0	0	NA	NA	NA	NA	NA	NA
1110037F02Rik	31.41	33.99	38.61	34.75	32.83	35.41	-0.19	0.58418	0.11	0.79994	-0.09	0.99996
1110038B12Rik	27.68	27.01	54.17	51.64	40.72	37.78	0.53	0.08185	-0.2	0.62363	0.34	0.99996
1110038F14Rik	88.43	72.1	90.84	84.12	81.81	69	-0.22	0.54139	0	0.99974	-0.22	0.99996
1110046J04Rik	1.39	1.46	2.6	1.67	1.65	1.37	0.14	0.84198	-0.19	0.79636	-0.05	0.99996
1110051M20Rik	43.02	33.38	66.71	51.76	46.14	41.53	0.25	0.44566	-0.2	0.58967	0.05	0.99996
1110057P08Rik	0	0	0	0	0	0	NA	NA	NA	NA	NA	NA
1110059E24Rik	12	15.34	11.58	12.41	11.47	14.44	-0.49	0.22011	0.29	0.55105	-0.21	0.99996
1110059G10Rik	13.84	16.04	9.79	13.37	14.49	18.19	-0.64	0.09481	0.62	0.12471	-0.02	0.99996
1110065P20Rik	3.82	3.37	5.01	3.03	4.72	2.07	-0.15	0.83187	-0.02	0.98422	-0.17	0.99996
1190002F15Rik	0.32	1.56	0.73	0.43	0.71	0.9	-0.23	NA	0.12	NA	-0.1	NA
1190002N15Rik	19.64	20.2	21.52	27.62	22.82	26.65	-0.06	0.91292	0.2	0.65703	0.15	0.99996
1190003K10Rik	0	0	0.47	0.56	0.46	0.29	0.31	NA	-0.05	NA	0.26	NA
1190005I06Rik	0	0.2	0.48	0.28	0.23	0.59	0.14	NA	0.05	NA	0.19	NA
1190007I07Rik	20.94	15.9	21.98	19.92	18.51	17.24	-0.15	0.76109	-0.01	0.9883	-0.16	0.99996
1200007C13Rik	0	0	0	0	0	0	NA	NA	NA	NA	NA	NA
1200014J11Rik	12.74	14	12.19	13.07	13.81	15.4	-0.42	0.19142	0.39	0.24945	-0.02	0.99996
1300002E11Rik	14.73	12.28	12.75	15.42	14.78	16.42	-0.27	0.50169	0.33	0.42276	0.06	0.99996
1300017J02Rik	0.29	0.31	0.83	0.43	0.41	0.52	0.31	NA	-0.1	NA	0.21	0.99996
1500002C15Rik	10.65	6.95	17.69	11.76	10.78	7.42	0.32	0.50197	-0.4	0.4137	-0.08	0.99996
1500002F19Rik	2.22	2.39	2.43	0.72	1.64	1.49	-0.43	NA	0.09	NA	-0.34	0.99996
1500004A13Rik	9.25	6.81	14.26	12.83	9.96	7.32	0.36	0.26761	-0.4	0.23745	-0.04	0.99996
1500009C09Rik	40.15	46.27	32.94	28.41	46.29	34.02	-0.79	0.01299	0.54	0.12585	-0.25	0.99996
1500009L16Rik	15.99	14.47	27.92	25.49	18.16	18.1	0.39	0.34987	-0.3	0.52316	0.09	0.99996
1500011B03Rik	47.47	40.89	46.02	46.12	48.26	38.73	-0.28	0.42662	0.12	0.79271	-0.16	0.99996
1500011K16Rik	15.24	17.29	10.37	17.76	17.37	13.49	-0.45	0.40017	0.26	0.68406	-0.19	0.99996
1500012F01Rik	40.75	37.71	47.96	47.11	39.67	41.08	-0.08	0.83644	-0.02	0.97504	-0.1	0.99996
1500012K07Rik	0	0	0.17	0.2	0	0.14	0.2	NA	-0.11	NA	0.09	NA
1500015A07Rik	9.64	5.45	9.93	12.18	7.96	7.4	0.18	0.75164	-0.26	0.63893	-0.09	0.99996
1500015L24Rik	5.65	4.82	2.82	9.99	5.14	6.51	-0.03	0.97206	0.04	0.97127	0.01	0.99996
1500015O10Rik	13.02	16.69	51.43	77.25	29.29	5.98	1.26	0.00847	-1.23	0.01353	0.04	0.99996
1500017E21Rik	0.45	0.5	1.5	0.81	0.63	0.76	0.5	0.43702	-0.29	NA	0.2	0.99996
1500026H17Rik	0.93	0.95	1.11	1.72	1.65	1.47	0.14	0.85883	0.22	0.77871	0.36	0.99996
1500035N22Rik	1.96	1.79	2.4	6.01	0.72	2.02	0.38	NA	-0.61	NA	-0.23	0.99996
1520401A03Rik	1.35	1.02	1.89	1.49	1.55	1	0.1	0.88768	-0.13	0.87246	-0.02	0.99996
1600002D24Rik	0	0.1	0	0.14	0	0	0	NA	-0.06	NA	-0.06	NA
1600002H07Rik	23.72	20.48	40.59	31.63	27.53	22.03	0.31	0.38437	-0.3	0.43535	0.01	0.99996
1600002K03Rik	74.11	50.93	77.03	52.29	72.2	54.79	-0.28	0.52347	0.17	0.73917	-0.11	0.99996
1600010M07Rik	4.24	3.01	1.05	3.27	1.59	4.68	-0.6	0.32612	0.41	0.56609	-0.19	0.99996
1600012H06Rik	47.65	46.47	45.79	53.3	46.9	45.45	-0.27	0.43374	0.1	0.82145	-0.17	0.99996
1600012P17Rik	0	0	0	0	0	0	NA	NA	NA	NA	NA	NA
1600014C10Rik	33.58	31	21.82	27.25	36.15	37.8	-0.69	0.02237	0.73	0.01754	0.04	0.99996
1600014C23Rik	0.44	0	0	0.59	0	0	0.01	NA	-0.06	NA	-0.06	NA
1600014K23Rik	0.27	0	0.62	0	0.3	0	0.05	NA	-0.05	NA	0	NA
1600015I10Rik	0	0	0	0	0	0	NA	NA	NA	NA	NA	NA
1600017P15Rik	0	0	0.57	0.33	0	0.17	0.2	NA	-0.15	NA	0.05	NA
1600019K03Rik	0	0	0	0	0	0	NA	NA	NA	NA	NA	NA
1600020E01Rik	54.67	40.63	56.06	43.83	46.2	48.11	-0.27	0.44702	0.13	0.77242	-0.14	0.99996
1600025M17Rik	0	0	0	0	0	0	NA	NA	NA	NA	NA	NA
1600029O15Rik	4.06	3.79	9.31	8.19	3.74	3.42	0.63	0.19477	-0.84	0.07783	-0.22	0.99996
1700001C02Rik	0.44	0.53	2	0.88	0.72	0	0.3	NA	-0.4	NA	-0.1	0.99996
1700001C19Rik	1.67	1.52	0.75	0.89	0.86	2.43	-0.63	0.30562	0.58	NA	-0.05	0.99996
1700001D01Rik	0.6	0.59	1.38	1.08	0.89	0.56	0.14	NA	-0.11	NA	0.02	NA
1700001F09Rik	0	0	0	0	0	0	NA	NA	NA	NA	NA	NA
1700001G01Rik	0	0	0	0	0	0	NA	NA	NA	NA	NA	NA
1700001G11Rik	1.88	1.43	1.32	0.28	1.74	0.88	-0.5	NA	0.3	NA	-0.2	0.99996
1700001G17Rik	0	0	0.29	0	1.13	0.18	0.06	NA	0.23	NA	0.29	NA
1700001J03Rik	5.72	1.79	8.06	7.39	2.74	3.11	0.44	0.50104	-0.69	0.26878	-0.26	0.99996
1700001J04Rik	0	0	0.28	0	0.27	0	0.06	NA	0.01	NA	0.06	NA
1700001J11Rik	0	0	0	0	0	0	NA	NA	NA	NA	NA	NA
1700001K19Rik	4.26	4.76	11.14	5.29	8.79	5.33	0.32	0.62434	0	0.99868	0.32	0.99996
1700001L05Rik	2.97	2.64	2.98	2.32	1.85	1.96	-0.33	0.60029	-0.18	0.81472	-0.5	0.99996
1700001L19Rik	3.93	3.49	9.89	8.96	4.64	2.81	0.77	0.10584	-0.88	0.06866	-0.11	0.99996
1700001O22Rik	8.1	5.08	10.64	5.81	9.92	4.27	-0.03	0.96203	0	0.99972	-0.03	0.99996
1700001P01Rik	2.71	1.24	8.93	5.88	4.41	6.87	0.8	0.17131	-0.1	NA	0.7	0.99996
1700003C15Rik	0	0.06	0	0	0	0	-0.04	NA	0	NA	-0.03	NA
1700003D09Rik	0.41	0	4.1	0.99	1.35	0.11	0.81	NA	-0.52	NA	0.29	0.99996
1700003E16Rik	8.21	6.21	11.06	7.01	7.76	8.91	-0.03	0.95819	0.09	0.89171	0.06	0.99996
1700003E24Rik	0	0	0	0	0	0	NA	NA	NA	NA	NA	NA
1700003F12Rik	1.16	0.45	3.58	2.82	1.92	0.33	0.63	NA	-0.52	NA	0.11	0.99996
1700003G13Rik	0	0	0	0	0	0	NA	NA	NA	NA	NA	NA
1700003G18Rik	0.37	0	0.21	0	0.41	0	-0.04	NA	0.04	NA	0	NA
1700003H04Rik	0	0	0	0	0	0	NA	NA	NA	NA	NA	NA
1700003I22Rik	0	0	0	0	0	0	NA	NA	NA	NA	NA	NA
1700003L19Rik	0	0	0.35	0	0.34	0	0.06	NA	0.01	NA	0.06	NA
1700003M02Rik	2	2.58	5.16	5.97	2.82	2.17	0.68	0.17891	-0.71	0.17817	-0.03	0.99996
1700003M07Rik	15	10.9	24.2	13.65	15.49	12.18	0.14	0.81759	-0.18	0.78313	-0.04	0.99996
1700003N22Rik	0	0	0.64	0	0	0.79	0.1	NA	0.04	NA	0.14	NA
1700003P14Rik	0	0	0	0	0	0	NA	NA	NA	NA	NA	NA
1700006A11Rik	0	0	0	0	0	0	NA	NA	NA	NA	NA	NA
1700006E09Rik	0.14	0.28	0.81	0.19	0.47	0.8	0.1	NA	0.1	NA	0.2	NA
1700006F04Rik	1.54	0.5	3.82	4.5	1.7	0.72	0.51	NA	-0.48	NA	0.03	0.99996
1700006H21Rik	0	0	0	0	0	0	NA	NA	NA	NA	NA	NA
1700006J14Rik	0.31	0.04	0.13	0.16	0.17	0.11	-0.1	NA	0.03	NA	-0.07	NA
1700006P03Rik	0	0	0	0	0	0	NA	NA	NA	NA	NA	NA
1700007B14Rik	1.19	0.81	1.72	2.17	0.23	0.58	0.33	0.63306	-0.93	NA	-0.6	0.99996
1700007E05Rik	0.34	0.25	1.78	1.8	1.05	1.09	1.11	0.04302	-0.32	NA	0.79	0.99996
1700007F19Rik	0.55	0.27	0.32	1.02	0	0	0.1	NA	-0.52	NA	-0.42	NA
1700007G11Rik	0.39	0	0.36	1.06	0.78	0.22	0.28	NA	-0.07	NA	0.2	0.99996
1700007J10Rik	3.04	3.5	4.79	5.3	3.86	4.4	0.17	0.80846	-0.05	0.95301	0.12	0.99996
1700007K09Rik	4.15	2.93	2.29	1.8	2.95	1.87	-0.53	NA	0.19	NA	-0.34	0.99996
1700007K13Rik	3.63	3.67	12.09	6.65	4.67	4.94	0.67	0.23113	-0.51	0.41506	0.16	0.99996
1700007L15Rik	2.45	3.3	0.7	1.87	1.02	0.86	-0.6	NA	-0.06	NA	-0.67	0.99996
1700007M16Rik	0	0	0	0	0	0	NA	NA	NA	NA	NA	NA
1700007P06Rik	0	0	0	0	0	0	NA	NA	NA	NA	NA	NA
1700008A23Rik	3.76	3.2	6.38	3.98	4.89	2.3	0.11	0.89028	-0.17	NA	-0.06	0.99996
1700008F21Rik	1.04	0.05	3.08	2.02	0.44	0.49	0.84	0.13916	-0.93	NA	-0.09	0.99996
1700008J07Rik	2.04	1.37	1.6	2.58	1.13	1.83	-0.03	0.96756	-0.17	0.83584	-0.2	0.99996
1700008K24Rik	0.24	0	0.27	0.97	0.4	0.67	0.24	NA	0	NA	0.23	NA
1700008O03Rik	9.31	7.95	9.87	5.61	8.55	7.43	-0.46	0.27679	0.23	0.65635	-0.22	0.99996
1700008P02Rik	0	0.28	0	0	0	0	-0.08	NA	0	NA	-0.07	NA
1700009C05Rik	0	0	0	0	0	0	NA	NA	NA	NA	NA	NA
1700009J07Rik	2.31	1.78	0.38	1.12	2.2	1.51	-0.79	0.17837	0.63	NA	-0.15	0.99996
1700009N14Rik	0	0	0	0	0	0	NA	NA	NA	NA	NA	NA
1700010B08Rik	0	0	0.14	0	0	0	0.04	NA	-0.03	NA	0	NA
1700010B13Rik	0.11	0	0.12	0.15	0.12	0.15	0.09	NA	0.03	NA	0.11	NA
1700010D01Rik	0	0	0	0	0	0	NA	NA	NA	NA	NA	NA
1700010H22Rik	0	0	0	0	0	0	NA	NA	NA	NA	NA	NA
1700010I02Rik	0	0.19	0	0	0	0	-0.04	NA	0	NA	-0.03	NA
1700010I14Rik	4.14	4.27	2.5	4.46	4.89	6.94	-0.46	0.41174	0.72	0.17995	0.26	0.99996
1700010J16Rik	0	0	0	0	0	0	NA	NA	NA	NA	NA	NA
1700010K23Rik	0.3	0	1.38	2.84	0	0.84	0.35	NA	-0.28	NA	0.07	NA
1700010K24Rik	0	0	0	0	0.55	0	0	NA	0.04	NA	0.04	NA
1700010L04Rik	0.21	0.21	0	0.19	0.24	0.5	-0.15	NA	0.27	NA	0.12	NA
1700010N08Rik	0	0	0	0	0	0	NA	NA	NA	NA	NA	NA
1700011A15Rik	0	0	0	0	0	0	NA	NA	NA	NA	NA	NA
1700011B04Rik	0	0	0	0	0	0	NA	NA	NA	NA	NA	NA
1700011E24Rik	0.19	0.27	0.43	0	0.83	0.79	-0.06	NA	0.39	NA	0.33	NA
1700011H14Rik	0.45	0.09	0.31	0.36	0.3	0.38	0	NA	0.04	NA	0.04	NA
1700011I03Rik	0.17	0.57	0.29	0.79	1.39	0.94	0.03	NA	0.4	NA	0.43	0.99996
1700011L22Rik	2.31	0.91	0	0.78	1.02	1.46	-0.57	NA	0.4	NA	-0.17	0.99996
1700011M02Rik	0.27	0.26	1.23	0.73	0.6	0	0.15	NA	-0.15	NA	0	NA
1700012A03Rik	0.22	0	0	0	0	0	-0.08	NA	0	NA	-0.07	NA
1700012B07Rik	0	0	0	0	0.12	0	0	NA	0.08	NA	0.08	NA
1700012B09Rik	0.14	0.54	0	1.49	1.83	0	0.08	NA	0.06	NA	0.15	NA
1700012C08Rik	0	0	0	0	0	0	NA	NA	NA	NA	NA	NA
1700012C14Rik	0.36	0	0	0.98	0	0	0.07	NA	-0.12	NA	-0.05	NA
1700012E03Rik	0	0	0	0	0	0	NA	NA	NA	NA	NA	NA
1700012I11Rik	0	0	0.12	0	0	0.15	0.04	NA	0.01	NA	0.04	NA
1700012J22Rik	0	0	0	0	0.3	0	0	NA	0.08	NA	0.08	NA
1700012L04Rik	0	0	0	0	0.47	0	0	NA	0.08	NA	0.08	NA
1700012P22Rik	0	0	0	0	0	0	NA	NA	NA	NA	NA	NA
1700013D24Rik	0	0	0	0	0	0	NA	NA	NA	NA	NA	NA
1700013F07Rik	1.17	2.52	8.3	6.42	3.1	1.75	1.03	0.05273	-0.91	0.10977	0.13	0.99996
1700013G24Rik	0	0	0.12	0	0	0	0.04	NA	-0.03	NA	0	NA
1700013H16Rik	0	0	0.42	0.5	0	0.26	0.26	NA	-0.17	NA	0.1	NA
1700013N06Rik	0	0	0	0	0	0	NA	NA	NA	NA	NA	NA
1700014D04Rik	0.69	0.37	1.1	0.84	0.95	0.77	0.27	0.70464	0.03	NA	0.3	0.99996
1700015E13Rik	5.13	7.61	5.21	3.57	3.73	5.15	-0.57	0.34449	0.14	0.8672	-0.43	0.99996
1700015F17Rik	0.2	0.79	0.23	0	0	0	-0.26	NA	-0.06	NA	-0.33	NA
1700015G11Rik	0	0	0	0	0	0	NA	NA	NA	NA	NA	NA
1700015O11Rik	0	0	0.19	0	0	0	0.04	NA	-0.03	NA	0	NA
1700016A09Rik	0.54	0.27	0.31	0.37	0.15	1.9	-0.08	NA	0.32	NA	0.25	NA
1700016C15Rik	0.15	0	0.51	0.4	0.65	0	0.14	NA	-0.03	NA	0.11	NA
1700016D06Rik	0	0	0	0	0	0	NA	NA	NA	NA	NA	NA
1700016D08Rik	0	0	0	0	0	0	NA	NA	NA	NA	NA	NA
1700016G14Rik	1.31	0.51	3	1.06	1.16	2.58	0.27	NA	0.04	NA	0.31	0.99996
1700016G22Rik	0.65	0	0	0	0.72	0	-0.11	NA	0.11	NA	0	NA
1700016H13Rik	0	0	0	0	0	0.18	0	NA	0.08	NA	0.08	NA
1700016K19Rik	2.21	1.44	2.81	4.31	0.54	0.34	0.31	NA	-1.02	NA	-0.7	0.99996
1700016L21Rik	0	0	0	0	0	0	NA	NA	NA	NA	NA	NA
1700016P03Rik	76.41	62.07	103.16	115.45	90.38	81.86	0.28	0.44177	-0.12	0.78941	0.15	0.99996
1700016P04Rik	0	0	0	0	0	0	NA	NA	NA	NA	NA	NA
1700017B05Rik	97	119.54	31.88	53.39	104.72	136.84	-1.48	8.6e-06	1.48	2e-05	0	0.99996
1700017D01Rik	0	0	0	0	0	0	NA	NA	NA	NA	NA	NA
1700017G19Rik	0	0.08	0	0.32	0.09	0	0.12	NA	-0.13	NA	0	NA
1700017I07Rik	0	0	0	0	0	0	NA	NA	NA	NA	NA	NA
1700017J07Rik	0	0	0	0.65	0	0.67	0.07	NA	0.01	NA	0.08	NA
1700017N19Rik	0	0.19	0	0	0.22	0	-0.11	NA	0.11	NA	-0.01	NA
1700018A04Rik	0	0	0.81	0.07	0.12	0	0.37	NA	-0.3	NA	0.07	NA
1700018A14Rik	0	0	0	0	0	0	NA	NA	NA	NA	NA	NA
1700018B08Rik	0	0	0	0	0	0	NA	NA	NA	NA	NA	NA
1700018B24Rik	0	0	0	0	0	0	NA	NA	NA	NA	NA	NA
1700018C11Rik	0.33	0.32	1.88	0.89	0	0	0.3	NA	-0.47	NA	-0.17	NA
1700018F24Rik	0	0	0	0	0	0	NA	NA	NA	NA	NA	NA
1700018L02Rik	1.91	1.43	3.86	2.83	2.02	1.79	0.45	0.44487	-0.42	0.51511	0.03	0.99996
1700018M17Rik	0	0	0	0	0	0	NA	NA	NA	NA	NA	NA
1700019A02Rik	1.45	0.71	3	2.56	0.64	1.23	0.39	NA	-0.48	NA	-0.1	0.99996
1700019B03Rik	0.84	0.27	0.56	1.04	1.16	1.18	0.07	NA	0.29	NA	0.36	0.99996
1700019B21Rik	0	0	0	0	0	0	NA	NA	NA	NA	NA	NA
1700019D03Rik	2.71	2.61	4.19	5.58	3.82	3.3	0.42	0.37279	-0.21	0.72402	0.22	0.99996
1700019E08Rik	0	0	0	0	0	0	NA	NA	NA	NA	NA	NA
1700019G17Rik	15.17	13.29	21.55	14.75	19.5	14.53	-0.02	0.97037	0.11	0.82984	0.09	0.99996
1700019G24Rik	0.22	0.88	0.52	2.13	1.49	0	0.13	NA	-0.1	NA	0.03	NA
1700019L03Rik	5.14	2.99	7.72	5.67	5.07	3.57	0.28	0.64693	-0.31	0.62637	-0.04	0.99996
1700019M22Rik	0	0	0	0	0	0	NA	NA	NA	NA	NA	NA
1700019N19Rik	0.09	0	0.1	0.97	0	0	0.27	NA	-0.3	NA	-0.03	NA
1700019O17Rik	0	0.13	0.3	0.09	0	0	0.08	NA	-0.16	NA	-0.07	NA
1700019P21Rik	0	0	0	0	0	0	NA	NA	NA	NA	NA	NA
1700020A23Rik	0.15	0.45	1.75	0.41	0.34	0.43	0.25	NA	-0.23	NA	0.02	NA
1700020D05Rik	3.32	4.34	7.87	5.54	5.4	8.71	0.28	0.67443	0.21	0.7854	0.49	0.99996
1700020G17Rik	0	0	0	0	0	0	NA	NA	NA	NA	NA	NA
1700020I14Rik	79.88	92.5	72.55	92.49	80.03	88.4	-0.39	0.25113	0.22	0.59565	-0.17	0.99996
1700020L24Rik	0.97	0.63	2.1	0.29	0.72	1.21	0.06	NA	-0.02	NA	0.04	0.99996
1700020M21Rik	0	0	0	0	0	0	NA	NA	NA	NA	NA	NA
1700020N01Rik	0.2	1.46	0.68	0.54	1.32	1.96	-0.23	NA	0.5	NA	0.27	0.99996
1700020N15Rik	0	0	0	0	0	0	NA	NA	NA	NA	NA	NA
1700020N18Rik	0	0.4	0	0	0	0	-0.08	NA	0	NA	-0.07	NA
1700021A07Rik	0	0	0	0.42	0	0	0.07	NA	-0.07	NA	0	NA
1700021F05Rik	47.39	38.44	42.49	41.31	50.02	39.6	-0.36	0.30364	0.28	0.47528	-0.08	0.99996
1700021F07Rik	0	0	0	0.95	0	0	0.12	NA	-0.12	NA	0	NA
1700021J08Rik	6.09	2.31	6.99	7.18	5.01	3.31	0.23	0.75409	-0.3	NA	-0.07	0.99996
1700021K19Rik	52.35	41.29	73.8	60.49	60.44	46.34	0.15	0.6875	-0.11	0.79361	0.04	0.99996
1700021L23Rik	0	0	0	0	0	0	NA	NA	NA	NA	NA	NA
1700021N21Rik	1	0.24	0	0.51	0.55	0.35	-0.22	NA	0.12	NA	-0.1	NA
1700021P04Rik	0	0	0	0	0	0	NA	NA	NA	NA	NA	NA
1700022A21Rik	0	0	0	0	0	0	NA	NA	NA	NA	NA	NA
1700022A22Rik	0	0	0	0	0	0	NA	NA	NA	NA	NA	NA
1700022E09Rik	0.17	0	0	0.46	0	0	0.04	NA	-0.07	NA	-0.03	NA
1700022F17Rik	1.28	0.63	1.46	1.15	0.47	1.79	0.04	NA	0.01	NA	0.05	0.99996
1700022H16Rik	0	0	0.54	0	0	0	0.07	NA	-0.07	NA	0	NA
1700022I11Rik	0.05	0.05	0.26	0.44	0.17	0.24	0.61	NA	-0.2	NA	0.41	0.99996
1700022N22Rik	4.62	5	5.67	3.45	3	6.72	-0.26	0.72311	0.18	NA	-0.08	0.99996
1700023C21Rik	0	0	0	0	0	0	NA	NA	NA	NA	NA	NA
1700023E05Rik	0.1	0.2	0.12	0.2	0.22	0	-0.04	NA	-0.04	NA	-0.08	NA
1700023F02Rik	0	0	0.17	0.4	0.33	0	0.11	NA	-0.04	NA	0.07	NA
1700023F06Rik	11.2	7.62	16.33	8.63	11.64	6.56	0.03	0.9633	-0.18	0.78663	-0.15	0.99996
1700023G09Rik	0	0	0	0	0	0	NA	NA	NA	NA	NA	NA
1700023H06Rik	1.73	1.48	0.25	1.61	1.8	0.15	-0.33	NA	0.06	NA	-0.27	0.99996
1700024B05Rik	0	0	0	0	0	0	NA	NA	NA	NA	NA	NA
1700024B18Rik	0.27	2.09	2.14	2.89	0.59	0	0.15	NA	-0.4	NA	-0.25	NA
1700024G13Rik	1.13	0	0	0	0	0	-0.12	NA	0	NA	-0.11	NA
1700024J04Rik	0.25	0.12	0.57	0.5	0.55	0.17	0.26	NA	-0.1	NA	0.17	0.99996
1700024P04Rik	0	0	0	0	0	0	NA	NA	NA	NA	NA	NA
1700024P16Rik	10.55	5.33	19.79	17.1	5.99	8.4	0.74	0.0705	-0.95	0.01838	-0.21	0.99996
1700025B11Rik	0	0	0	0	0	0	NA	NA	NA	NA	NA	NA
1700025C18Rik	0	0	0	0	0	0	NA	NA	NA	NA	NA	NA
1700025D23Rik	0	0	0	0	0	0	NA	NA	NA	NA	NA	NA
1700025F22Rik	0	0	0	0	0	0	NA	NA	NA	NA	NA	NA
1700025F24Rik	0.88	1.11	1.3	3.25	1.96	1.24	0.31	NA	-0.13	NA	0.18	0.99996
1700025G04Rik	10.83	10.3	15.2	12.89	9.2	10.8	0.04	0.93669	-0.24	0.51992	-0.21	0.99996
1700025H01Rik	0	0	0	0	0	0	NA	NA	NA	NA	NA	NA
1700025K24Rik	0	0	0	0	0	0	NA	NA	NA	NA	NA	NA
1700025M24Rik	0	0	0.34	0	0	0	0.07	NA	-0.07	NA	0	NA
1700025N21Rik	5.93	7.74	6.23	3.79	2.01	4.86	-0.49	0.44278	-0.16	0.84823	-0.65	0.99996
1700025N23Rik	11.97	8.71	2.12	2.84	6.84	12.67	-1.58	0.00104	1.41	0.0049	-0.16	0.99996
1700025O08Rik	0	0	0	0	0	0	NA	NA	NA	NA	NA	NA
1700026D08Rik	1.98	0.84	1.59	1.77	2.03	0.95	-0.05	0.94961	0.02	0.98569	-0.03	0.99996
1700026D11Rik	0	0	0	0	0	0	NA	NA	NA	NA	NA	NA
1700026F02Rik	0.47	0	0.27	0	0	0	-0.04	NA	-0.03	NA	-0.07	NA
1700026J12Rik	0	0	0	0	0	0	NA	NA	NA	NA	NA	NA
1700026J14Rik	0.57	1.12	0.98	1.15	0.63	0.8	-0.01	NA	-0.09	NA	-0.1	0.99996
1700026L06Rik	0.91	0.3	0.69	2.05	2.68	0.85	0.2	NA	0.17	NA	0.37	0.99996
1700027A07Rik	5.92	0.72	1.98	5.34	5.19	2.77	-0.05	NA	0.11	NA	0.06	0.99996
1700027A15Rik	0	0.08	0.09	0.44	0	0.23	0.15	NA	-0.09	NA	0.06	NA
1700027F09Rik	0	0	0	0	0	0	NA	NA	NA	NA	NA	NA
1700027H10Rik	0	0.76	1.33	2.35	1.07	0.54	0.33	NA	-0.22	NA	0.12	NA
1700027I24Rik	0	0.32	0	0	0	0	-0.08	NA	0	NA	-0.07	NA
1700028B04Rik	0.12	0.23	0	0	0	0	-0.11	NA	0	NA	-0.1	NA
1700028D13Rik	0	0	0	0.43	0	0	0.07	NA	-0.07	NA	0	NA
1700028E10Rik	1.35	1.93	1.48	2.36	2.08	1.99	-0.12	0.85841	0.23	0.72728	0.11	0.99996
1700028I16Rik	0	0	0	0	0	0	NA	NA	NA	NA	NA	NA
1700028J19Rik	4.08	2.49	5.2	3.19	2.11	3.32	0	0.99736	-0.24	0.75112	-0.25	0.99996
1700028K03Rik	1.39	0.61	4.23	2.15	1.64	1.5	1.01	0.0299	-0.62	0.2485	0.39	0.99996
1700028M03Rik	0	0	0	0.32	0	0	0.04	NA	-0.03	NA	0	NA
1700028N14Rik	0	0.15	0.17	0	0.67	0	-0.01	NA	0.1	NA	0.1	NA
1700028P14Rik	1.69	2.04	0.6	1.06	1.44	1.1	-0.54	NA	0.25	NA	-0.29	0.99996
1700028P15Rik	0	0	0.15	0	0	0	0.11	NA	-0.11	NA	0	NA
1700029B22Rik	0	0	0	0	0	0	NA	NA	NA	NA	NA	NA
1700029E06Rik	0	0	0.17	0	0	0	0.04	NA	-0.03	NA	0	NA
1700029F12Rik	0	0	0.23	0	0	0	0.07	NA	-0.07	NA	0	NA
1700029H14Rik	0.16	0.23	0.36	0.22	0.62	0.56	0.03	NA	0.28	NA	0.3	NA
1700029I15Rik	41.46	28.16	63.06	37.75	46.53	32.39	0.15	0.76719	-0.12	0.8376	0.03	0.99996
1700029J03Rik	0	0	0	0	0	0	NA	NA	NA	NA	NA	NA
1700029J07Rik	32.68	21.69	53.63	39.1	30.43	35.23	0.37	0.31708	-0.24	0.57331	0.13	0.99996
1700029M03Rik	0	0	0	0	0.37	0	0	NA	0.08	NA	0.08	NA
1700029M20Rik	0	0	0	0	0	0	NA	NA	NA	NA	NA	NA
1700029N11Rik	0	0	0	0	0	0	NA	NA	NA	NA	NA	NA
1700029P11Rik	0	0	0	0	0	0	NA	NA	NA	NA	NA	NA
1700030A11Rik	0.25	0	0	0	0.14	0	-0.07	NA	0.04	NA	-0.03	NA
1700030C10Rik	2.84	2.04	0.87	1.79	2.7	1.46	-0.78	0.15977	0.53	0.40812	-0.25	0.99996
1700030C12Rik	0.19	0.38	0.22	0.26	0.11	0.27	-0.09	NA	-0.01	NA	-0.11	NA
1700030C14Rik	0.6	0.59	0.86	1.62	0.33	1.68	0.16	NA	-0.02	NA	0.14	0.99996
1700030F04Rik	0	0	0.16	0	0.31	0.2	0.03	NA	0.09	NA	0.12	NA
1700030I03Rik	0	0.23	0.28	0.32	0.27	0	0.07	NA	-0.07	NA	0	NA
1700030J22Rik	1.52	1.9	1.88	3.09	2.82	2.83	0.12	0.87282	0.28	0.68224	0.4	0.99996
1700030K09Rik	27.11	23.59	32.33	28.56	22.76	20.04	-0.09	0.81876	-0.27	0.4661	-0.36	0.99996
1700030L20Rik	0	0	0.13	0	0	0	0.04	NA	-0.03	NA	0	NA
1700030M09Rik	0	0	0	0.14	0	0	0.04	NA	-0.03	NA	0	NA
1700030N03Rik	0	0	0	0	0	0	NA	NA	NA	NA	NA	NA
1700030O20Rik	0	0	0	0	0	0	NA	NA	NA	NA	NA	NA
1700031A10Rik	0	0	0.2	1.63	0	0	0.25	NA	-0.24	NA	0	NA
1700031F05Rik	0.16	0	0	0	0	0	-0.08	NA	0	NA	-0.07	NA
1700031F10Rik	0	0	0	0	0	0	NA	NA	NA	NA	NA	NA
1700031L13Rik	0	0	0	0	0	0	NA	NA	NA	NA	NA	NA
1700031M16Rik	0	0	0.16	0	0.3	0	0.05	NA	0.06	NA	0.11	NA
1700031P21Rik	0	0	0	0	0	0	NA	NA	NA	NA	NA	NA
1700034B16Rik	0	0	0	0	0	0	NA	NA	NA	NA	NA	NA
1700034E13Rik	0	0	0	0	0	0	NA	NA	NA	NA	NA	NA
1700034G24Rik	0.1	1.33	1.44	0.28	0.35	0.73	-0.05	NA	-0.08	NA	-0.13	0.99996
1700034H15Rik	2.98	1.63	6.27	5.04	3.04	2.81	0.79	0.04928	-0.62	0.16254	0.18	0.99996
1700034I23Rik	0.24	0.19	0	0.13	0.59	0.41	-0.27	NA	0.56	NA	0.28	0.99996
1700034J04Rik	0	0	0	0	0	0	NA	NA	NA	NA	NA	NA
1700034J05Rik	0	0	0	0.1	0	0	0.07	NA	-0.07	NA	0	NA
1700034K08Rik	0	0	0	0	0	0	NA	NA	NA	NA	NA	NA
1700034O15Rik	0	0	0	0	0	0	NA	NA	NA	NA	NA	NA
1700034P13Rik	0.26	0.07	0.21	0.5	0	0.21	0.17	NA	-0.28	NA	-0.11	0.99996
1700036A12Rik	0.49	0.36	1.49	1	0.62	0.87	0.46	NA	-0.23	NA	0.23	0.99996
1700036G14Rik	0	0	0	0	0	0	NA	NA	NA	NA	NA	NA
1700036O09Rik	0	0	0	0	0	0	NA	NA	NA	NA	NA	NA
1700037C06Rik	0	0	0	0	0	0	NA	NA	NA	NA	NA	NA
1700037C18Rik	2.27	3.19	3.05	3.6	3.07	3.05	-0.07	0.91692	0.07	0.92784	0	0.99996
1700037F24Rik	0	0.23	2.13	0	1.29	0.49	0.3	NA	-0.01	NA	0.3	0.99996
1700037H04Rik	17.14	12.25	22.79	20.59	21.74	20	0.18	0.66759	0.15	0.76216	0.33	0.99996
1700039E15Rik	0.17	0.11	0.13	0.16	0.06	0.16	-0.07	NA	-0.03	NA	-0.1	NA
1700039E22Rik	0.59	0.29	0	0	0	0	-0.18	NA	0	NA	-0.18	NA
1700039I01Rik	0	0	0	0	0	0	NA	NA	NA	NA	NA	NA
1700039M10Rik	2.16	0	1.49	3.22	1.92	1.22	0.19	NA	-0.1	NA	0.09	0.99996
1700039M15Rik	0	0	0	0	0	0	NA	NA	NA	NA	NA	NA
1700040D17Rik	3.62	1.55	3.25	5.05	4.14	1.91	0.19	0.80161	-0.14	NA	0.05	0.99996
1700040F15Rik	0	0	0	0	0	0	NA	NA	NA	NA	NA	NA
1700040F17Rik	0	0	0	0	0	0	NA	NA	NA	NA	NA	NA
1700040K01Rik	0	0	0	0	0.57	0	0	NA	0.08	NA	0.08	NA
1700040L02Rik	0.54	1.23	1.64	2.79	1.29	0.5	0.39	NA	-0.45	NA	-0.06	0.99996
1700041C23Rik	0	0	0	0	0	0	NA	NA	NA	NA	NA	NA
1700041G16Rik	0.99	0.85	0.71	0.84	0.82	1.31	-0.26	NA	0.29	NA	0.03	0.99996
1700041M05Rik	0	0	0	0	0	0	NA	NA	NA	NA	NA	NA
1700041M19Rik	0	0	0	0	0	0	NA	NA	NA	NA	NA	NA
1700042G07Rik	0	0	0	0	0	0	NA	NA	NA	NA	NA	NA
1700042G15Rik	0.17	0.17	0	0.69	0	0	0.04	NA	-0.11	NA	-0.07	NA
1700042O10Rik	0	0.21	0	0	0	0.3	-0.06	NA	0.08	NA	0.01	NA
1700044C05Rik	0	0	0	0	0	0	NA	NA	NA	NA	NA	NA
1700044K03Rik	0	0	0	0	0	0	NA	NA	NA	NA	NA	NA
1700045H11Rik	0	0	0	0	0	0	NA	NA	NA	NA	NA	NA
1700045I11Rik	0	0	0	0	0	0	NA	NA	NA	NA	NA	NA
1700046C09Rik	0	0	0	0	0	0	NA	NA	NA	NA	NA	NA
1700047A11Rik	0	0.13	0.62	1.1	0	0	0.3	NA	-0.34	NA	-0.04	NA
1700047F07Rik	0	0	0.25	0	0	0	0.07	NA	-0.07	NA	0	NA
1700047G03Rik	0	0	0.43	0	0	0	0.11	NA	-0.11	NA	0	NA
1700047I17Rik2	0.14	0.27	0.16	0.74	0.15	0.57	0.09	NA	-0.01	NA	0.08	NA
1700047K16Rik	2.17	0.75	4.1	3.62	2.4	2.87	0.51	0.42562	-0.17	NA	0.34	0.99996
1700047L14Rik	0	0	0	0	0	0	NA	NA	NA	NA	NA	NA
1700047M11Rik	95.1	43.94	107.41	142.66	94.8	58.24	0.45	0.29467	-0.44	0.32948	0	0.99996
1700047N06Rik	0.25	0.24	0	0	0	0.69	-0.14	NA	0.17	NA	0.04	NA
1700048M11Rik	10.71	10.5	25.65	20.17	15.75	14.73	0.56	0.29119	-0.28	0.66376	0.27	0.99996
1700048O20Rik	23.86	16.72	29.44	29.78	24.25	15.95	0.17	0.72311	-0.31	0.49948	-0.14	0.99996
1700049E15Rik	0	0	0	0	0	0	NA	NA	NA	NA	NA	NA
1700049E17Rik1	0	0	0	0	0	0	NA	NA	NA	NA	NA	NA
1700049E17Rik2	0	0	0	0	0	0	NA	NA	NA	NA	NA	NA
1700049E22Rik	0	0	0	0	0	0	NA	NA	NA	NA	NA	NA
1700049G17Rik	10.5	8.89	12.38	15.33	10.97	12.35	0.14	0.73767	-0.03	0.95419	0.11	0.99996
1700049J03Rik	0.54	0.53	0	1.81	0.59	0	0.05	NA	-0.11	NA	-0.07	NA
1700049L16Rik	0	0	0	0	0	0	NA	NA	NA	NA	NA	NA
1700051A21Rik	0	0	0	0	0	0	NA	NA	NA	NA	NA	NA
1700051O22Rik	0	0	0	0	0	0	NA	NA	NA	NA	NA	NA
1700052I22Rik	0	0	0	0	0	0	NA	NA	NA	NA	NA	NA
1700052K11Rik	2.07	1.79	1.68	1.48	1.82	1.33	-0.47	0.40456	0.15	0.8452	-0.33	0.99996
1700054A03Rik	0	0	0	0	0	0.78	0	NA	0.13	NA	0.13	NA
1700054K02Rik	0	0	0	0	0	0	NA	NA	NA	NA	NA	NA
1700054K19Rik	0	0	0	0	0	0	NA	NA	NA	NA	NA	NA
1700054M17Rik	0	0	1.16	0.69	0	0	0.17	NA	-0.17	NA	0	NA
1700054O19Rik	0.26	0	0	0	0	0	-0.08	NA	0	NA	-0.07	NA
1700055C04Rik	0	0	0	0	0	0	NA	NA	NA	NA	NA	NA
1700055D18Rik	0.24	0.48	0.31	0.08	0.34	0.51	-0.4	NA	0.42	NA	0.02	0.99996
1700056E22Rik	0	0	0	0.24	0	0	0.07	NA	-0.07	NA	0	NA
1700056N10Rik	5.09	2.97	10.19	9.67	4.92	5.18	0.68	0.20123	-0.55	0.35298	0.13	0.99996
1700057G04Rik	0	0.11	0	0	0	0	-0.08	NA	0	NA	-0.07	NA
1700057H15Rik	0	0.18	0	0.24	0	0	0	NA	-0.06	NA	-0.06	NA
1700057H21Rik	0	0	0	0	0	0	NA	NA	NA	NA	NA	NA
1700058P15Rik	30.62	27.33	21.34	33.67	33.35	47.66	-0.33	0.54782	0.6	0.24375	0.27	0.99996
1700060C16Rik	0	0	0	0	0	0	NA	NA	NA	NA	NA	NA
1700060C20Rik	0.56	0.73	0	0.25	0.41	1.05	-0.25	NA	0.25	NA	0	NA
1700060J05Rik	1.6	1.15	3.91	4.76	0.83	1.2	0.7	0.24445	-0.94	NA	-0.24	0.99996
1700060O08Rik	0.8	0	0	0	0	0.56	-0.07	NA	0.04	NA	-0.03	NA
1700061E17Rik	0	0.41	0.24	0.14	0	0	-0.04	NA	-0.1	NA	-0.14	NA
1700061E18Rik	0	0	0.22	0	0	1.62	0.03	NA	0.19	NA	0.22	NA
1700061F12Rik	0	0	0	0	0	0	NA	NA	NA	NA	NA	NA
1700061G19Rik	1.9	0.65	2.54	1.42	2.2	1.26	0.18	0.81489	0.01	0.99052	0.19	0.99996
1700061H18Rik	0	0	0.12	0	0	0	0.04	NA	-0.03	NA	0	NA
1700061I17Rik	0	0	0.26	0.16	0	0.32	0.19	NA	-0.02	NA	0.17	NA
1700061J23Rik	0	0.41	0	0	0	0	-0.08	NA	0	NA	-0.07	NA
1700063A18Rik	0	0	0	0	0	0	NA	NA	NA	NA	NA	NA
1700063D05Rik	22.28	15.4	15.74	22.37	20.8	21.27	-0.27	0.59506	0.29	0.59366	0.02	0.99996
1700063H04Rik	0	0	0	0	0	0	NA	NA	NA	NA	NA	NA
1700063H06Rik	0	0	0	0	0	0	NA	NA	NA	NA	NA	NA
1700063I16Rik	0	0	0	0	0.41	0	0	NA	0.08	NA	0.08	NA
1700063K16Rik	0	0	0	0	0	0	NA	NA	NA	NA	NA	NA
1700063O14Rik	0	0	1.05	1.24	0	0.65	0.26	NA	-0.17	NA	0.1	NA
1700064H15Rik	0	0.28	0	0	0.32	0.81	-0.04	NA	0.13	NA	0.09	NA
1700064J06Rik	0	0	0	0	0	0	NA	NA	NA	NA	NA	NA
1700064M15Rik	0	0	0	0	0	0	NA	NA	NA	NA	NA	NA
1700065D16Rik	0.16	0.15	0.18	0.11	0.17	0.11	-0.09	NA	0.04	NA	-0.05	NA
1700065I16Rik	0	0	0	0	0	0	NA	NA	NA	NA	NA	NA
1700065J18Rik	2.3	1.69	1.65	2.72	2.87	2.02	-0.06	NA	0.11	NA	0.05	0.99996
1700065O20Rik	0	0	0	0	0	0	NA	NA	NA	NA	NA	NA
1700066B17Rik	0	0	0.24	0.29	0.35	0	0.14	NA	-0.03	NA	0.11	NA
1700066B19Rik	0.84	0.55	0	0.11	0.31	0.39	-0.97	NA	0.53	NA	-0.44	0.99996
1700066C05Rik	0	0	0	0	0	0	NA	NA	NA	NA	NA	NA
1700066J03Rik	0	0	0.58	1.38	0	0	0.19	NA	-0.19	NA	0	NA
1700066M21Rik	19.34	21.45	21.59	28.2	24.23	25.71	-0.07	0.88422	0.19	0.67954	0.12	0.99996
1700066N21Rik	0	0	0	0	0	0	NA	NA	NA	NA	NA	NA
1700066O22Rik	0.26	0	0	0.28	0	0.15	-0.01	NA	-0.05	NA	-0.06	NA
1700067G17Rik	0	0	0	0	0	0	NA	NA	NA	NA	NA	NA
1700067K01Rik	1.96	1.64	1.66	2.03	1.34	1.46	-0.2	0.78846	-0.1	NA	-0.3	0.99996
1700067P10Rik	0.28	0.84	0.33	1.15	0.32	0.4	0	NA	-0.14	NA	-0.13	NA
1700069B07Rik	0	0	0	0	0	0	NA	NA	NA	NA	NA	NA
1700069L16Rik	0	0	0	0.1	0	0	0.04	NA	-0.03	NA	0	NA
1700071G01Rik	0	0	0	0	0.68	0	0	NA	0.08	NA	0.08	NA
1700071K01Rik	0.83	1.08	1.58	1.68	0.46	0	0.12	NA	-0.51	NA	-0.38	0.99996
1700071M16Rik	1.14	1.19	1.53	1.06	3.56	1.38	-0.13	0.8636	0.71	0.24034	0.58	0.99996
1700072B07Rik	0	0	0	0	0	0	NA	NA	NA	NA	NA	NA
1700072G22Rik	0	0	0	0	0	0	NA	NA	NA	NA	NA	NA
1700073E17Rik	0.18	0	0.82	0.97	0.2	0.25	0.49	NA	-0.37	NA	0.12	NA
1700074A21Rik	0	0	0	0	0	0	NA	NA	NA	NA	NA	NA
1700074H08Rik	0	0	0	1.1	0	0.29	0.13	NA	-0.09	NA	0.04	NA
1700074P13Rik	0	0	0	0	0	0	NA	NA	NA	NA	NA	NA
1700080E11Rik	0	0	0.13	0.3	0	0	0.11	NA	-0.1	NA	0	NA
1700080G11Rik	4.92	0.51	6.54	3.5	3.73	8.74	0.2	NA	0.23	NA	0.43	0.99996
1700080N15Rik	2.77	0.53	1.24	4.38	2.39	1.41	0.22	0.76844	-0.17	NA	0.04	0.99996
1700080O16Rik	0	0	0	0	0	0	NA	NA	NA	NA	NA	NA
1700081H04Rik	0	0	0.23	0.27	0	0	0.12	NA	-0.12	NA	0	NA
1700082M22Rik	0.1	0.1	0.23	0	0	0.21	-0.02	NA	0.01	NA	0	NA
1700083H02Rik	0	0	0	0	0	0	NA	NA	NA	NA	NA	NA
1700084C01Rik	8.79	9.06	6.35	6.52	10.97	7.69	-0.69	0.11593	0.61	0.19821	-0.08	0.99996
1700084C06Rik	4.06	1.48	3.8	2.04	1.67	3.18	-0.12	NA	-0.02	NA	-0.13	0.99996
1700084E18Rik	0.55	0.77	0.54	0.75	0.79	0	-0.11	NA	-0.11	NA	-0.22	0.99996
1700084F23Rik	0	0	0	0	0	0	NA	NA	NA	NA	NA	NA
1700084J12Rik	0	0	0	0.31	0	0	0.12	NA	-0.12	NA	0	NA
1700084M14Rik	0	0	0	0	0	0	NA	NA	NA	NA	NA	NA
1700085C21Rik	0	0.41	0.12	0.28	0	0.59	-0.04	NA	0.07	NA	0.03	NA
1700086D15Rik	1.34	0.2	0.24	1.68	0.57	0.15	0.01	NA	-0.23	NA	-0.23	0.99996
1700086L19Rik	6.1	4.59	11.51	13.28	4.59	9.35	0.62	0.25672	-0.44	0.47713	0.17	0.99996
1700086O06Rik	7.25	6.82	10.2	7.04	5.51	8.96	-0.06	0.9242	-0.02	0.98481	-0.08	0.99996
1700086P04Rik	1.12	2.3	1.8	2.88	1.49	1.89	0.03	NA	-0.11	NA	-0.09	0.99996
1700087M22Rik	1.09	0	0	0	0	0	-0.08	NA	0	NA	-0.07	NA
1700088E04Rik	1.49	0.96	2.94	1.73	1.37	0.9	0.42	0.46679	-0.6	0.29536	-0.18	0.99996
1700091H14Rik	0	0	0	0	0	0	NA	NA	NA	NA	NA	NA
1700092C02Rik	0.31	0	0	0	0	0	-0.04	NA	0	NA	-0.03	NA
1700092C10Rik	0	0	0	0	0	0	NA	NA	NA	NA	NA	NA
1700092C17Rik	0	0.52	0	0	0	0	-0.08	NA	0	NA	-0.07	NA
1700092E19Rik	0	0	0.26	0	0	0	0.07	NA	-0.07	NA	0	NA
1700092K14Rik	0	0	0	0	0	0	NA	NA	NA	NA	NA	NA
1700092M07Rik	1.56	0	1.02	1.2	1.97	0.94	0.04	NA	0.11	NA	0.15	NA
1700093J21Rik	0.87	0.85	0.4	0.71	0.39	0.98	-0.19	NA	0.09	NA	-0.1	NA
1700093K21Rik	0.79	1.16	3.36	3.5	1.12	1.5	0.87	0.12022	-0.72	0.23712	0.15	0.99996
1700094J05Rik	0	0	0	0.3	0	0	0.07	NA	-0.07	NA	0	NA
1700095A13Rik	0	0	0	0	0	0	NA	NA	NA	NA	NA	NA
1700095A21Rik	0	0	0	0	0	0	NA	NA	NA	NA	NA	NA
1700095B10Rik	0	0	0	0	0	0	NA	NA	NA	NA	NA	NA
1700095J03Rik	0.12	0.37	0.14	0	0.55	0	-0.2	NA	0.19	NA	-0.01	NA
1700095J07Rik	0	0	0	0.1	0	0	0.04	NA	-0.03	NA	0	NA
1700095J12Rik	1.23	1.35	0.7	1.24	0.85	1.08	-0.23	NA	0.05	NA	-0.17	0.99996
1700096J18Rik	0	0	0	0	0	0	NA	NA	NA	NA	NA	NA
1700096K18Rik	5.13	3.65	3.92	3.57	3.1	4.59	-0.41	0.50177	0.18	0.82104	-0.23	0.99996
1700097N02Rik	0	0	0	0	0.15	0	0	NA	0.04	NA	0.04	NA
1700099I09Rik	3.19	1.75	3.51	3.45	3.54	5.38	0.08	0.9242	0.33	NA	0.41	0.99996
1700100L14Rik	0.14	0.41	0	0.38	0	0	-0.06	NA	-0.08	NA	-0.14	NA
1700101E01Rik	0.17	0.08	0.1	0.35	0.29	0	0.07	NA	-0.07	NA	0	NA
1700101I11Rik	2.3	0.5	0.59	0.35	1.13	1.44	-0.48	NA	0.4	NA	-0.08	0.99996
1700101I19Rik	0	0	0	0	0	0	NA	NA	NA	NA	NA	NA
1700101O22Rik	0	0	0	2.25	0	0	0.13	NA	-0.13	NA	0	NA
1700102P08Rik	13.15	11.82	23.17	14.59	16.31	16.18	0.19	0.72451	0.01	0.99314	0.19	0.99996
1700104B16Rik	0.31	0.15	0.72	0.85	0.87	0.44	0.2	NA	-0.01	NA	0.19	NA
1700105P06Rik	0.13	0	0	0.17	0.14	0	0.01	NA	-0.01	NA	0	NA
1700106J16Rik	0.19	0.37	0.22	0	0	0	-0.14	NA	-0.06	NA	-0.21	NA
1700108F19Rik	0.07	0	0.29	0.29	0.2	0	0.33	NA	-0.22	NA	0.11	NA
1700108J01Rik	0.93	0.23	0	0.32	0	0	-0.13	NA	-0.04	NA	-0.17	NA
1700108N11Rik	0	0	0.57	0	0.27	0	0.1	NA	-0.04	NA	0.06	NA
1700109G14Rik	0.07	1.32	0.09	0.41	0.42	1.05	-0.37	NA	0.33	NA	-0.04	0.99996
1700109G15Rik	0	0	0	0	0	0	NA	NA	NA	NA	NA	NA
1700109H08Rik	5.9	5.67	9.69	11.03	7.03	7.26	0.41	0.33043	-0.28	0.56759	0.13	0.99996
1700109I08Rik	0	0	0	0	0	0	NA	NA	NA	NA	NA	NA
1700109K24Rik	3.13	2.01	9.42	8.19	3.23	1.82	0.94	0.07859	-1.04	0.05808	-0.09	0.99996
1700110C19Rik	13.39	18.37	5.96	11.94	15.19	21.26	-0.85	0.09054	0.88	0.09089	0.03	0.99996
1700110I01Rik	0.12	0.06	0.18	0.08	0.1	0.21	0.03	NA	0.1	NA	0.13	NA
1700110I07Rik	0	0	0	0	0	0	NA	NA	NA	NA	NA	NA
1700110K17Rik	1.43	1.51	2.27	0.74	1.1	0.31	-0.13	NA	-0.26	NA	-0.4	0.99996
1700111E14Rik	1.37	1.34	1	1.51	0.28	1.05	-0.16	NA	-0.19	NA	-0.35	0.99996
1700111N16Rik	0	0	0	0	0	0	NA	NA	NA	NA	NA	NA
1700112D23Rik	2.65	3.83	3.05	5.28	2.6	2.2	-0.01	0.99237	-0.29	NA	-0.29	0.99996
1700112E06Rik	0.83	0.53	0.86	1.8	1.01	0.99	0.32	0.64303	-0.11	NA	0.21	0.99996
1700112H15Rik	0	0.28	0	0	0	0	-0.08	NA	0	NA	-0.07	NA
1700112J05Rik	0	0	0	0	0	0	NA	NA	NA	NA	NA	NA
1700112J16Rik	0.66	0.4	0.64	1.24	0.96	0.86	0.2	NA	0.07	NA	0.27	0.99996
1700112K13Rik	0	0	0	0	0	0	NA	NA	NA	NA	NA	NA
1700113A16Rik	2.47	1.31	4.26	2.79	4.23	4.35	0.31	0.65936	0.31	0.67849	0.62	0.99996
1700113B19Rik	0	0	0	0	0	0	NA	NA	NA	NA	NA	NA
1700113H08Rik	0.15	0	0.84	0.59	0.32	0	0.41	NA	-0.33	NA	0.08	NA
1700116B05Rik	0.27	1.07	0	0	0.6	1.15	-0.2	NA	0.23	NA	0.02	NA
1700119H24Rik	0	0	0	0	0.21	0	0	NA	0.04	NA	0.04	NA
1700119I11Rik	0.28	0.82	0.64	1.13	0	0	0.03	NA	-0.2	NA	-0.16	NA
1700120B22Rik	0	0	0	0	0	0	NA	NA	NA	NA	NA	NA
1700120C14Rik	1.83	1.6	2.4	2.38	2.31	1.01	0.07	0.93439	-0.18	NA	-0.11	0.99996
1700120C18Rik	0	0	0.26	0.31	0	0	0.12	NA	-0.12	NA	0	NA
1700120E14Rik	0	0	0.15	0.35	0	0	0.11	NA	-0.1	NA	0	NA
1700120G07Rik	0	0.24	0	0	0	0	-0.08	NA	0	NA	-0.07	NA
1700120G11Rik	0	0	0	0	0	0	NA	NA	NA	NA	NA	NA
1700120K04Rik	5.17	7.09	4.03	4.2	7.34	5.82	-0.54	0.39228	0.49	NA	-0.04	0.99996
1700120O09Rik	0	0	0	0	0	0	NA	NA	NA	NA	NA	NA
1700121C08Rik	1.17	0.65	4.21	5.64	2.96	3.99	0.88	NA	-0.16	NA	0.72	0.99996
1700121L03Rik	0	0	0	0	0	0	NA	NA	NA	NA	NA	NA
1700121L16Rik	0	0	0	0	0	0	NA	NA	NA	NA	NA	NA
1700121N20Rik	0	0.22	0	0	0	0	-0.08	NA	0	NA	-0.07	NA
1700122D07Rik	0	0	0	0.73	0	0	0.07	NA	-0.07	NA	0	NA
1700122E12Rik	0	0.47	0.18	0	1.24	0	-0.07	NA	0.17	NA	0.1	NA
1700122O11Rik	0	0	0	0	0	0	NA	NA	NA	NA	NA	NA
1700123I01Rik	0	0.13	0.16	0.19	0.15	0	0.07	NA	-0.07	NA	0	NA
1700123K08Rik	0.24	0.06	0.28	0.5	0.54	0	0.16	NA	-0.06	NA	0.1	NA
1700123L14Rik	2.07	1.39	2.52	4.29	1.22	1.82	0.39	0.5602	-0.57	0.38562	-0.18	0.99996
1700123M08Rik	2.42	2.64	1.85	1.33	1.99	1.64	-0.56	0.36877	0.2	NA	-0.36	0.99996
1700123O12Rik	0	0	0	0	0	0	NA	NA	NA	NA	NA	NA
1700123O20Rik	25.04	25.43	17.56	20.55	30.09	33.2	-0.69	0.04266	0.85	0.01245	0.16	0.99996
1700123O21Rik	2.67	3.6	1.53	7.22	3.14	1.41	0.06	0.94607	-0.31	NA	-0.25	0.99996
1700124L16Rik	13.73	10.17	30.7	18.86	22.67	15.45	0.57	0.20175	-0.13	0.83337	0.43	0.99996
1700125G02Rik	5.44	2.56	3.75	6.18	2.17	1.84	-0.01	NA	-0.46	NA	-0.47	0.99996
1700125G22Rik	0.26	0.26	0.15	0.89	0.58	0	0.08	NA	-0.08	NA	0	NA
1700125H03Rik	0.29	0.28	0	1.17	0.8	0.61	0.08	NA	0.07	NA	0.16	NA
1700125H20Rik	0.34	0.33	0.26	0	0	0.32	-0.15	NA	0.03	NA	-0.12	NA
1700126A01Rik	0	0	0	0	0	0	NA	NA	NA	NA	NA	NA
1700126H18Rik	0	0	0	0	0	0	NA	NA	NA	NA	NA	NA
1700128A07Rik	0	0	0	0	0	0	NA	NA	NA	NA	NA	NA
1700128E19Rik	0	0	0.11	0	0	0	0.07	NA	-0.07	NA	0	NA
1700128F08Rik	0.41	0.6	0	0	0.45	0	-0.32	NA	0.14	NA	-0.18	NA
1700129C05Rik	0	0	0	0	0	0	NA	NA	NA	NA	NA	NA
1700129L04Rik	0.16	0	0.18	0.11	0.36	0.23	0.04	NA	0.14	NA	0.18	NA
1810006J02Rik	0	0	0.07	0.08	0.13	0	0.07	NA	0	NA	0.07	NA
1810007C17Rik	0	0.31	2.37	0.43	1.06	0	0.32	NA	-0.2	NA	0.12	NA
1810007D17Rik	0.91	0.3	0.35	1.44	1.35	0.86	0.05	NA	0.12	NA	0.17	0.99996
1810008B01Rik	0.54	0	0.31	0.55	0	0	0.04	NA	-0.16	NA	-0.13	NA
1810008I18Rik	0	0	0	0	0	0	NA	NA	NA	NA	NA	NA
1810009A15Rik	1.8	2.15	3.59	1.8	3.38	4.07	0.04	0.96378	0.43	0.52749	0.47	0.99996
1810009J06Rik	0	0.13	0	0	0	0	-0.04	NA	0	NA	-0.03	NA
1810010H24Rik	8.81	9.55	10.43	11.67	13.09	6.46	-0.08	0.90878	0.02	0.98246	-0.06	0.99996
1810010K12Rik	0.49	0.68	0.11	0.13	0.38	0.28	-0.68	NA	0.33	NA	-0.35	0.99996
1810011H11Rik	97.42	101.36	22.35	58.93	72.42	127.5	-1.29	0.00209	1.19	0.00682	-0.11	0.99996
1810011O10Rik	8.63	6.81	8.62	8.3	9.5	11.17	-0.19	0.72451	0.43	0.38932	0.23	0.99996
1810012K08Rik	7.87	3.09	6.32	7.19	8.07	9.68	-0.02	0.9828	0.37	0.60293	0.35	0.99996
1810012K16Rik	0.41	0.2	4.26	0	1.37	1.16	0.35	NA	-0.11	NA	0.24	0.99996
1810013D15Rik	0.21	0.31	0.86	0.14	0.24	0.45	0.13	NA	-0.08	NA	0.05	0.99996
1810013L24Rik	40.46	43.63	34.48	50.21	48.71	54.04	-0.32	0.41827	0.44	0.25644	0.12	0.99996
1810014B01Rik	4.55	6.06	4.06	4.88	6.03	5.26	-0.47	0.38982	0.41	0.49641	-0.06	0.99996
1810018F18Rik	0	0	0	0	0	0	NA	NA	NA	NA	NA	NA
1810019D21Rik	0.07	0.29	1.09	0.69	0.08	0	0.44	NA	-0.61	NA	-0.17	NA
1810019N24Rik	0.15	0.28	0.33	0.2	0.64	0	-0.01	NA	0.07	NA	0.06	NA
1810020O05Rik	6.69	4.97	13	14.3	11.36	9.7	0.68	0.15152	-0.13	0.85133	0.55	0.99996
1810021B22Rik	4.41	6.42	9.4	8.7	5.31	3.37	0.25	0.71647	-0.57	0.35597	-0.32	0.99996
1810022K09Rik	69.17	61.37	85.31	85.78	70.49	59.68	0.02	0.95491	-0.17	0.6609	-0.14	0.99996
1810024B03Rik	2	1.62	1.24	0.95	1.66	1.12	-0.74	0.17482	0.37	0.58946	-0.37	0.99996
1810026B05Rik	22.83	24.23	23.75	29.98	26.06	32.1	-0.16	0.7094	0.3	0.45398	0.14	0.99996
1810026J23Rik	39.79	42.04	41.45	44.16	47.04	47.63	-0.28	0.4102	0.33	0.34137	0.05	0.99996
1810030O07Rik	92.7	78.08	132.13	109.56	74.31	92.35	0.12	0.75574	-0.28	0.43289	-0.16	0.99996
1810032O08Rik	8.18	6.98	12.28	9.03	7.89	6.92	0.11	0.84038	-0.26	0.59549	-0.16	0.99996
1810034E14Rik	1.06	1.04	0.65	1.19	0.49	0.97	-0.24	NA	-0.05	NA	-0.29	0.99996
1810037I17Rik	47.6	49.23	36.53	47.69	48.57	53.51	-0.5	0.1706	0.44	0.27631	-0.07	0.99996
1810041H14Rik	1.99	1.3	1.98	1.8	1.18	4.48	-0.06	NA	0.34	NA	0.28	0.99996
1810041L15Rik	20.39	19.28	29.3	19.17	23.03	15.65	-0.08	0.86327	-0.1	0.84768	-0.18	0.99996
1810043G02Rik	25.45	20.49	37.94	26.63	33.06	21.75	0.11	0.80362	-0.02	0.97244	0.09	0.99996
1810043H04Rik	2.98	4.78	4.04	4.76	6	4.95	-0.12	0.87569	0.32	0.66149	0.2	0.99996
1810044D09Rik	1.86	1.59	1.87	2.52	4.12	1.96	-0.01	NA	0.24	NA	0.24	0.99996
1810046K07Rik	0	0	0.18	0	0	0	0.07	NA	-0.07	NA	0	NA
1810049J17Rik	0	0	0	0	0	0	NA	NA	NA	NA	NA	NA
1810053B23Rik	0	0	0	0	0	0	NA	NA	NA	NA	NA	NA
1810055G02Rik	39.3	26.93	65.34	56.43	46.3	33.57	0.47	0.16498	-0.36	0.3451	0.11	0.99996
1810058I24Rik	15.05	15.35	14.85	20.42	18.89	16.65	-0.13	0.7856	0.19	0.69554	0.06	0.99996
1810059C17Rik	0.7	0	1.6	0.94	1.54	0.65	0.2	NA	0	NA	0.2	NA
1810062G17Rik	0.12	0	0.57	0.84	0.27	0.35	0.33	NA	-0.16	NA	0.16	NA
1810062O18Rik	2.03	1.75	2.98	2.42	2.34	1.26	0.08	0.92015	-0.21	NA	-0.12	0.99996
1810063I02Rik	0	0	0.47	0	0.91	0	0.03	NA	0.04	NA	0.08	NA
1810064F22Rik	0	0	0.05	0	0	0	0.04	NA	-0.03	NA	0	NA
1810065E05Rik	0	0	0.28	0	0	0	0.07	NA	-0.07	NA	0	NA
2010001A14Rik	18.98	16.12	10.89	13.27	27.18	10.23	-0.66	0.20539	0.6	0.28159	-0.06	0.99996
2010001E11Rik	0.25	0.05	0.11	0	0.22	0	-0.14	NA	0.08	NA	-0.06	NA
2010001K21Rik	1.31	0.43	1.75	0.88	0.48	0	0.05	NA	-0.27	NA	-0.22	NA
2010002M12Rik	0.07	0.07	1.15	1.09	0.59	0.19	1.24	NA	-0.62	NA	0.61	0.99996
2010003K11Rik	0.19	0	0	0	0	0	-0.08	NA	0	NA	-0.07	NA
2010005H15Rik	0	0	0	0	0.39	0	0	NA	0.08	NA	0.08	NA
2010007H06Rik	0.46	0.36	2	1.98	1.32	0.45	1.19	0.02202	-0.64	0.30007	0.55	0.99996
2010009K17Rik	0	0.2	0.91	0.27	0	0.28	0.14	NA	-0.13	NA	0.01	NA
2010010A06Rik	0.18	0	0	0	0.2	0	-0.06	NA	0.06	NA	0	NA
2010012O05Rik	38.35	32.86	39.78	35.6	30.9	35.82	-0.26	0.47801	0.04	0.93584	-0.22	0.99996
2010013B24Rik	3.48	4.74	1.73	2.25	1.68	6.16	-0.64	0.29412	0.52	NA	-0.11	0.99996
2010015M23Rik	5.09	3.05	4.86	8.41	3.24	4.1	0.25	0.71619	-0.43	0.51909	-0.18	0.99996
2010016I18Rik	0.46	0.3	0.14	0.17	0	0.43	-0.39	NA	0.14	NA	-0.25	0.99996
2010103J01Rik	1.16	0.86	0.33	0	0.97	0	-0.22	NA	0.08	NA	-0.14	NA
2010106C02Rik	4.45	3.86	2.95	6.48	4.55	5.77	-0.09	0.91191	0.19	NA	0.09	0.99996
2010106E10Rik	0.18	0.17	0.4	0.95	0.1	0	0.29	NA	-0.42	NA	-0.13	NA
2010107E04Rik	236.64	261.07	182.13	269.62	246.97	205.29	-0.45	0.23957	0.18	0.71104	-0.27	0.99996
2010107G12Rik	0.84	1.01	1.82	1.94	1.59	0.79	0.42	0.50486	-0.3	0.68182	0.12	0.99996
2010107G23Rik	14.28	12.03	15.69	13.79	18.27	12.09	-0.18	0.69076	0.22	0.62907	0.05	0.99996
2010109A12Rik	1.95	0.69	0.3	0.36	0.59	0.5	-0.69	NA	0.21	NA	-0.49	0.99996
2010109I03Rik	1.71	1.34	1.02	1.3	1.44	1.25	-0.49	0.41447	0.27	0.70635	-0.22	0.99996
2010110E17Rik	0	0	0	0	0	0	NA	NA	NA	NA	NA	NA
2010110K18Rik	0.08	0.08	0.18	0.32	0	0	0.21	NA	-0.37	NA	-0.17	NA
2010111I01Rik	39.36	28.66	69.38	57.45	41.12	33.71	0.5	0.08271	-0.51	0.0904	-0.01	0.99996
2010204K13Rik	7.35	7.62	5.98	7.82	8.46	4.71	-0.37	0.49671	0.1	0.88635	-0.27	0.99996
2010300C02Rik	204.57	147.86	318.11	200.78	190.68	173.27	0.17	0.65488	-0.26	0.49956	-0.09	0.99996
2010300F17Rik	0	0.16	0.18	0.11	0	0	0.04	NA	-0.18	NA	-0.14	NA
2010308F09Rik	2.73	0.63	3.31	2.82	3.2	3.61	0.22	NA	0.17	NA	0.39	0.99996
2010310C07Rik	0.28	0.18	0.22	0.13	0.21	0.2	-0.16	NA	0.09	NA	-0.08	NA
2010315B03Rik	31.13	27.32	43.8	43.06	32.24	33.99	0.19	0.58297	-0.16	0.68127	0.03	0.99996
2010320M18Rik	6.49	8.78	4.11	7.57	8.93	9.13	-0.53	0.34873	0.58	0.32103	0.05	0.99996
2010320O07Rik	8.39	6.11	17.28	9.9	3.1	11.49	0.32	0.64652	-0.38	0.59756	-0.06	0.99996
2200002D01Rik	2.21	1.95	1.95	2.5	1.8	1.35	-0.16	0.83737	-0.16	NA	-0.32	0.99996
2200002J24Rik	0	0	0	0	0	0	NA	NA	NA	NA	NA	NA
2210008F06Rik	6.05	4.4	7.9	6.78	4.63	2.49	0.09	0.90292	-0.56	0.35856	-0.47	0.99996
2210010C04Rik	0	0	0	0	0	0	NA	NA	NA	NA	NA	NA
2210011C24Rik	0.24	0.16	0.46	0	0.71	0.22	-0.02	NA	0.2	NA	0.18	NA
2210011K15Rik	0	0	0.3	0	0	0.18	0.1	NA	-0.02	NA	0.08	NA
2210013O21Rik	21.56	19.78	20.68	21.13	19.98	22.8	-0.31	0.43087	0.22	0.62298	-0.09	0.99996
2210015D19Rik	20.31	15.63	21.85	22.27	19.05	17.66	-0.06	0.90419	-0.05	0.92893	-0.1	0.99996
2210016F16Rik	14.6	17.49	7.53	14.3	14.91	19.18	-0.76	0.0723	0.7	0.11567	-0.06	0.99996
2210016L21Rik	57.53	42.89	83.65	55.1	70.01	50.66	0.09	0.8424	0.02	0.97909	0.11	0.99996
2210017G18Rik	0.75	0.55	0.86	3.81	0.62	0.92	0.56	NA	-0.53	NA	0.03	0.99996
2210017I01Rik	0	0	0	0	0	0	NA	NA	NA	NA	NA	NA
2210018M11Rik	51.62	56.48	66.69	77.42	57.27	61.92	0.04	0.92863	-0.05	0.91057	-0.01	0.99996
2210019I11Rik	0	0	0	0	0	0	NA	NA	NA	NA	NA	NA
2210404O09Rik	8.09	8.63	19.4	17.85	10.16	8.87	0.7	0.03776	-0.67	0.05463	0.03	0.99996
2210406O10Rik	2.6	1.97	3.72	3.77	2.63	2.95	0.26	0.67357	-0.15	0.83594	0.11	0.99996
2210407C18Rik	0	0	0	0	0	0	NA	NA	NA	NA	NA	NA
2210408F21Rik	6.9	4.05	8.29	8	4.68	7.26	0.18	0.76111	-0.18	0.78402	0	0.99996
2210408I21Rik	3.96	3.96	4.63	5.33	3.57	3.66	-0.03	0.95954	-0.21	0.70026	-0.24	0.99996
2210409E12Rik	0	0	0	0.44	0.72	0	0.04	NA	0.04	NA	0.08	NA
2210411M09Rik	2.28	2.75	2.82	2.61	2.14	3.95	-0.12	NA	0.17	NA	0.05	0.99996
2210414B05Rik	0	0	0	0	0	0	NA	NA	NA	NA	NA	NA
2210417A02Rik	0.41	0	0.71	2.22	0.46	1.44	0.33	NA	-0.09	NA	0.24	NA
2210418O10Rik	0.03	0	0	0	0	0.12	-0.03	NA	0.12	NA	0.09	NA
2210420H20Rik	0	0	0.41	0.49	0	0	0.12	NA	-0.12	NA	0	NA
2300002M23Rik	0	0	0	0	0	0	NA	NA	NA	NA	NA	NA
2300003K06Rik	0	0	0	0	0	0	NA	NA	NA	NA	NA	NA
2300005B03Rik	0	0.41	0	0	0	0	-0.08	NA	0	NA	-0.07	NA
2300009A05Rik	10.11	9.57	12.18	15.43	12.39	13.81	0.11	0.84178	0.12	0.84079	0.23	0.99996
2310001H17Rik	0.34	0.31	0.59	0.56	0.35	0.31	0.25	0.73386	-0.31	NA	-0.06	0.99996
2310001K24Rik	0.15	0	0	0.41	0.34	0	0.04	NA	-0.01	NA	0.04	NA
2310002F09Rik	5.19	5.53	9.75	7.14	5.5	6.45	0.23	0.66641	-0.23	0.69294	0	0.99996
2310002L09Rik	0	0	0	0	0	0	NA	NA	NA	NA	NA	NA
2310003H01Rik	19.26	12.74	28.79	14.43	17.25	15.44	0.06	0.92102	-0.15	0.78627	-0.09	0.99996
2310003L06Rik	0	0	0	0	0	0	NA	NA	NA	NA	NA	NA
2310005A03Rik	0.48	0	0.74	0.22	0	0.68	0.09	NA	-0.03	NA	0.05	NA
2310005E17Rik	0	0	0.22	0.51	0.21	0	0.21	NA	-0.14	NA	0.07	NA
2310007B03Rik	0	0	0.16	0.39	0.11	0	0.3	NA	-0.23	NA	0.08	NA
2310007L24Rik	0	0.26	0.9	0.35	0.44	0	0.27	NA	-0.22	NA	0.05	NA
2310008N11Rik	0	0	0	2.15	0	0.56	0.22	NA	-0.15	NA	0.07	NA
2310009A05Rik	5.08	5.72	4.58	5.4	5.09	3.44	-0.4	0.42361	-0.01	0.98606	-0.41	0.99996
2310009B15Rik	8.32	8.03	7.92	8.56	7.15	5.9	-0.29	0.56921	-0.1	0.88048	-0.4	0.99996
2310010G23Rik	0	0	0	0	0	0	NA	NA	NA	NA	NA	NA
2310010J17Rik	5.76	6.38	4.88	6.1	9.99	10.21	-0.29	0.68038	0.64	NA	0.35	0.99996
2310011J03Rik	29.72	33.83	23.5	28.82	31.51	30.52	-0.58	0.10476	0.41	0.3194	-0.17	0.99996
2310014F06Rik	0.34	0	0.39	0.46	0.57	0	0.07	NA	-0.03	NA	0.04	NA
2310015A10Rik	13.83	15.43	14.98	16.82	17.09	15.5	-0.23	0.5602	0.22	0.5955	0	0.99996
2310015D24Rik	0.07	0	0.09	0.1	0.08	0	0.08	NA	-0.07	NA	0	NA
2310015K22Rik	0	0	0	0	0.17	0	0	NA	0.08	NA	0.08	NA
2310016D03Rik	0	0	0	0	0	0	NA	NA	NA	NA	NA	NA
2310016D23Rik	0	0	0	0	0	0	NA	NA	NA	NA	NA	NA
2310016G11Rik	0.77	0	0	0	0.28	0	-0.16	NA	0.06	NA	-0.1	NA
2310020H05Rik	0	0.61	0	0.64	0	0	-0.02	NA	-0.09	NA	-0.11	NA
2310022A10Rik	13.32	10.51	15.45	10.9	15.72	15.38	-0.2	0.62181	0.42	0.25758	0.22	0.99996
2310022B05Rik	46.44	57.3	48.23	35.64	81.64	51.86	-0.62	0.07216	0.79	0.0206	0.17	0.99996
2310026I22Rik	0.52	0.77	1.79	0.71	0.19	1.22	0.17	NA	-0.18	NA	0	0.99996
2310026L22Rik	9.88	4.43	11.66	8.02	8.45	4.37	0.06	0.93795	-0.22	NA	-0.15	0.99996
2310030A07Rik	0	0	0	1.25	0	0	0.13	NA	-0.13	NA	0	NA
2310030G06Rik	4	0.89	5.84	7.38	2.92	2.81	0.67	0.26033	-0.6	0.35529	0.07	0.99996
2310031A07Rik	1.82	1.68	4.71	5.87	2.91	0.96	0.67	0.26761	-0.67	NA	0	0.99996
2310033P09Rik	48.85	44.96	67.57	59.94	49.3	51.27	0.07	0.87711	-0.11	0.80661	-0.04	0.99996
2310034C09Rik	0	0	0	0	0	0	NA	NA	NA	NA	NA	NA
2310034G01Rik	0.49	0.64	0.94	1	1	0.93	0.13	NA	0.07	NA	0.21	0.99996
2310034O05Rik	1.3	0.39	1.72	1.08	0.22	0.56	0.14	NA	-0.43	NA	-0.3	0.99996
2310035C23Rik	33.11	28.45	49.87	47.44	32.2	37.62	0.28	0.39139	-0.24	0.49965	0.04	0.99996
2310036O22Rik	186.28	168.56	163.33	179.05	168.34	162.85	-0.38	0.20787	0.15	0.69764	-0.23	0.99996
2310039H08Rik	2.04	3.87	4.36	2.77	2.92	3.29	-0.07	0.9357	0.01	NA	-0.06	0.99996
2310039L15Rik	0	0	0.2	0	0	0	0.04	NA	-0.03	NA	0	NA
2310040G07Rik	0.14	0.28	1.31	1.16	1.42	2.01	0.41	NA	0.23	NA	0.65	0.99996
2310040G24Rik	8.89	8.14	3.51	5.92	7.11	9.83	-0.8	0.13844	0.69	0.23791	-0.11	0.99996
2310043L19Rik	0.32	0	0	0.44	0	0.91	0.01	NA	0.09	NA	0.1	NA
2310043M15Rik	6.03	4.7	18.27	14.56	9.75	4.91	1	0.02158	-0.77	0.10505	0.23	0.99996
2310043O21Rik	0	0	0	0	0	0	NA	NA	NA	NA	NA	NA
2310044K18Rik	1.1	0.36	0.84	0.74	0.61	0.51	-0.04	NA	-0.05	NA	-0.09	NA
2310045N01Rik	35.56	30.38	47.9	37.94	40.62	30.38	0.01	0.98129	-0.05	0.91151	-0.04	0.99996
2310046K23Rik	0	0	0	0	0	0	NA	NA	NA	NA	NA	NA
2310047D07Rik	7.27	5.78	4.41	4.27	7.45	5.79	-0.63	0.26507	0.54	0.38552	-0.09	0.99996
2310047M10Rik	19.77	17.71	10.02	12.47	21.38	21.66	-0.96	0.00514	1.01	0.00427	0.05	0.99996
2310050C09Rik	0	0	0	0	0	0	NA	NA	NA	NA	NA	NA
2310057J18Rik	0.12	0	0.14	0	0	0	0	NA	-0.05	NA	-0.06	NA
2310057M21Rik	13.92	14.6	19.9	20.09	15.72	17.21	0.1	0.83167	-0.06	0.92225	0.05	0.99996
2310057N15Rik	0	0	0	0	0	0	NA	NA	NA	NA	NA	NA
2310058D17Rik	2.54	1.21	3.93	3.96	2.27	1.79	0.54	0.31958	-0.55	0.33862	-0.01	0.99996
2310061I04Rik	137.65	100.54	208.66	130.91	161.19	121.2	0.13	0.76254	-0.04	0.94113	0.09	0.99996
2310061N02Rik	0	0	0	0	0	0	NA	NA	NA	NA	NA	NA
2310065F04Rik	0	0.08	0.09	0.16	0	0	0.1	NA	-0.17	NA	-0.07	NA
2310067B10Rik	59.47	42.53	84.08	53.02	72.77	48.06	0.05	0.9157	0.03	0.9544	0.09	0.99996
2310068J16Rik	0.5	0	0.23	0.54	0	0	0.04	NA	-0.19	NA	-0.15	NA
2310069B03Rik	0	0.12	0	0	0	0	-0.08	NA	0	NA	-0.07	NA
2310069G16Rik	7.65	2.63	10.63	3.45	6.85	6.8	0.06	0.94057	0.11	0.89554	0.17	0.99996
2310075C17Rik	1.39	0.34	2.39	7.03	1.92	0	0.45	NA	-0.45	NA	0.01	0.99996
2310079G19Rik	0	0	0	0	0	0	NA	NA	NA	NA	NA	NA
2310081O03Rik	0	0	0.34	0	0	0	0.07	NA	-0.07	NA	0	NA
2410002F23Rik	37.5	30.41	57.2	53.99	46.8	37.83	0.33	0.27841	-0.17	0.64677	0.16	0.99996
2410003L11Rik	0.69	0.39	0.34	0.27	1.09	0.83	-0.24	NA	0.45	NA	0.21	0.99996
2410004B18Rik	32.83	33.38	33.79	39.39	35.91	32.47	-0.2	0.61218	0.1	0.8343	-0.1	0.99996
2410004I01Rik	0.57	0.37	0.44	0.77	0.21	1.47	0	NA	0.18	NA	0.18	0.99996
2410004P03Rik	0.89	1.25	2.34	2.94	0.99	0.22	0.58	0.33887	-1.11	0.04569	-0.53	0.99996
2410006H16Rik	102.64	101.33	73.49	96.25	86.99	83.84	-0.56	0.12744	0.19	0.69086	-0.36	0.99996
2410012E07Rik	0	0	0	0	0	0	NA	NA	NA	NA	NA	NA
2410012M07Rik	0	0	0.14	0	0	0	0.07	NA	-0.07	NA	0	NA
2410015M20Rik	59.82	69.63	43.77	65.78	73.13	53.83	-0.52	0.19538	0.36	0.44821	-0.17	0.99996
2410016O06Rik	12.32	14.62	9.28	10.81	13.13	13.13	-0.69	0.06835	0.52	0.22166	-0.17	0.99996
2410017I17Rik	0	0	0	0	0	0	NA	NA	NA	NA	NA	NA
2410018L13Rik	1.07	0.24	1.48	1.45	0.91	0.62	0.47	0.4645	-0.41	0.56329	0.06	0.99996
2410021H03Rik	0.74	3.62	2.88	6	2.13	1.04	0.27	NA	-0.51	NA	-0.24	0.99996
2410022M11Rik	2.23	2.13	1.64	1.84	1.92	1.66	-0.51	0.34843	0.18	0.79904	-0.33	0.99996
2410024N13Rik	0	0	0	0	0	0	NA	NA	NA	NA	NA	NA
2410080I02Rik	1.09	0.27	0	0	0	0.38	-0.17	NA	0.05	NA	-0.12	NA
2410089E03Rik	44.27	31.25	84.14	69.26	54.26	41.2	0.61	0.02977	-0.44	0.1657	0.18	0.99996
2410124H12Rik	0	0.31	0.37	0	0	0.45	-0.01	NA	0.03	NA	0.02	NA
2410127L17Rik	5.73	7.94	8.56	9.51	5.99	8.51	0.02	0.98036	-0.08	0.91219	-0.06	0.99996
2410131K14Rik	13.77	11.77	16.2	16.69	15.85	15.65	0	0.99567	0.14	0.73611	0.14	0.99996
2410137M14Rik	3.2	1.76	2.79	3.47	1.14	3.24	0	0.99709	-0.14	NA	-0.14	0.99996
2410141K09Rik	0	0	0	0	0	0	NA	NA	NA	NA	NA	NA
2410152P15Rik	0	0	0	0	0	0	NA	NA	NA	NA	NA	NA
2500002B13Rik	2.85	1.27	3.86	2.22	2.34	2.18	0.15	0.84038	-0.14	0.86658	0.01	0.99996
2500004C02Rik	13.88	16.34	20.64	21.07	14.87	18.04	0.08	0.8819	-0.11	0.84852	-0.03	0.99996
2510002D24Rik	40.88	33.22	45	47.82	43.81	32.26	-0.03	0.94987	-0.07	0.88914	-0.1	0.99996
2510009E07Rik	45.41	58.04	30.62	45.96	53.19	66.4	-0.71	0.05053	0.75	0.04114	0.05	0.99996
2510039O18Rik	52.96	59.9	50.82	44.48	66.89	59.06	-0.57	0.05211	0.57	0.0619	0	0.99996
2510046G10Rik	1.07	0.63	1.11	0.87	1.43	1.06	-0.04	NA	0.19	NA	0.14	0.99996
2600006K01Rik	2.33	0.71	3.96	4.24	4.9	2.15	0.61	0.31708	-0.01	0.99054	0.6	0.99996
2600014E21Rik	1.79	2.01	7.17	4.32	2.04	2.8	1.03	0.00706	-0.86	0.03325	0.17	0.99996
2610001A08Rik	0	0	0	0	0	0	NA	NA	NA	NA	NA	NA
2610001J05Rik	20.5	25.56	13.25	21	22.3	26.51	-0.69	0.07122	0.62	0.12422	-0.06	0.99996
2610002J02Rik	37.83	31.11	35.76	29.28	33.54	32.61	-0.41	0.22468	0.22	0.58812	-0.19	0.99996
2610002M06Rik	9.62	10.5	9.16	10.06	9.58	10.92	-0.39	0.27981	0.28	0.50431	-0.11	0.99996
2610005L07Rik	6.97	6.73	9.15	10.13	9.05	9.08	0.11	0.81361	0.11	0.83406	0.22	0.99996
2610008E11Rik	61.46	53.6	105.72	110.61	72.62	71.29	0.51	0.05725	-0.35	0.25526	0.16	0.99996
2610012C04Rik	0.66	0.43	1.01	1.79	0.12	0.62	0.29	NA	-0.42	NA	-0.13	0.99996
2610015P09Rik	21.38	13.92	26.38	20.52	21.52	20.3	0.05	0.92213	0.05	0.92264	0.1	0.99996
2610016A17Rik	0	0	0.24	0	0	0	0.07	NA	-0.07	NA	0	NA
2610020C07Rik	3.94	2.8	6.96	7.05	4.07	4.67	0.58	0.20487	-0.38	0.46503	0.19	0.99996
2610020F03Rik	0.19	0.38	0.44	0.52	0	0	0.03	NA	-0.16	NA	-0.13	NA
2610020H08Rik	4.42	4.74	4.2	5.91	5.52	5.44	-0.19	0.71418	0.28	0.59485	0.09	0.99996
2610021A01Rik	28.79	23.36	51.2	47.44	32.05	32.87	0.52	0.06887	-0.36	0.26871	0.16	0.99996
2610024D14Rik	0.77	0.75	1.32	0.52	0	0	-0.01	NA	-0.15	NA	-0.16	NA
2610027F03Rik	0	0	0	0	1.25	0	0	NA	0.14	NA	0.14	NA
2610027K06Rik	0.18	0.26	0.55	0.71	0.68	0.37	0.38	NA	-0.03	NA	0.35	0.99996
2610028E06Rik	0.05	0.1	0.47	0.48	0.39	0.61	0.72	NA	0.14	NA	0.85	0.99996
2610028H24Rik	0.07	0	0	0	0	0	-0.04	NA	0	NA	-0.03	NA
2610034B18Rik	10.51	8.12	16.16	12.01	15.45	10.18	0.2	0.68611	0.07	0.91219	0.27	0.99996
2610034O05Rik	0	0	0	0	0	0	NA	NA	NA	NA	NA	NA
2610035D17Rik	15.07	11.74	15.95	16.64	15.41	12.5	-0.07	0.89765	-0.01	0.98678	-0.08	0.99996
2610035F20Rik	0.96	0.85	4.74	2.14	2.34	1.21	0.94	0.08745	-0.47	0.48422	0.47	0.99996
2610037D02Rik	2.47	2.27	2.32	2.68	2.49	2.15	-0.23	0.67507	0.08	0.90163	-0.15	0.99996
2610042L04Rik	5.15	4.81	3.5	5.27	6.04	8.84	-0.41	0.46272	0.74	0.14715	0.34	0.99996
2610044O15Rik8	15.39	16.46	26.66	29.82	19.14	19.13	0.42	0.22068	-0.32	0.40443	0.1	0.99996
2610105M22Rik	0	0	0	0	0	0	NA	NA	NA	NA	NA	NA
2610203C20Rik	28.92	19.54	85.03	63.7	49.2	31.99	1.14	8.7e-05	-0.6	0.06985	0.54	0.99996
2610203C22Rik	9.36	9.6	4.51	8.9	8.87	12.8	-0.7	0.10575	0.74	0.09585	0.04	0.99996
2610204G07Rik	0.68	0	0	0.92	0	0	0.02	NA	-0.16	NA	-0.14	NA
2610206C17Rik	0.55	0	0.63	0.28	0.15	0	0.07	NA	-0.24	NA	-0.17	NA
2610300A13Rik	0	0	0	0.61	0	0	0.07	NA	-0.07	NA	0	NA
2610301B20Rik	46.42	36.06	66.23	74.07	45.4	43.42	0.38	0.23717	-0.41	0.21432	-0.03	0.99996
2610303G11Rik	0	0	0	0	0	0	NA	NA	NA	NA	NA	NA
2610305D13Rik	0.55	0.43	1.77	1.49	1.89	0.31	0.71	0.2333	-0.21	0.79428	0.5	0.99996
2610306M01Rik	9.64	5.84	6.09	8.8	8.89	5.79	-0.29	0.6431	0.13	0.86577	-0.16	0.99996
2610307P16Rik	0.31	0.13	0.67	0.46	0.49	0.1	0.33	NA	-0.25	NA	0.08	0.99996
2610316D01Rik	7.94	6.96	21.12	15.29	11.29	9.72	0.76	0.07608	-0.48	0.33549	0.28	0.99996
2610318N02Rik	1.52	0.96	2.87	2.17	3.66	2.26	0.34	0.62011	0.25	NA	0.6	0.99996
2610507B11Rik	179.15	163.99	243.49	220.6	193.35	177.23	0.06	0.85883	-0.1	0.78437	-0.04	0.99996
2610507I01Rik	26.73	27.59	30.68	31.24	27.62	33.5	-0.16	0.72658	0.18	0.71305	0.02	0.99996
2610509F24Rik	0	0	0	0	0	0	NA	NA	NA	NA	NA	NA
2610524H06Rik	38.03	22.79	51.45	41.63	32.39	32.69	0.23	0.62161	-0.26	0.5955	-0.03	0.99996
2610528A11Rik	12.55	17.91	2.66	11.07	13.91	17.83	-0.97	0.06736	0.9	0.10849	-0.07	0.99996
2610528J11Rik	0	0	0	0	0	0	NA	NA	NA	NA	NA	NA
2700012I20Rik	2.15	1.29	0.19	0.45	1.28	0.23	-0.57	NA	0.21	NA	-0.37	0.99996
2700016F22Rik	0.13	0.06	0.07	0.25	0	0	0.08	NA	-0.3	NA	-0.23	NA
2700029M09Rik	55.49	67.93	66.2	64.77	61.61	65.89	-0.27	0.47801	0.16	0.71143	-0.1	0.99996
2700033N17Rik	12.53	5.83	22.29	13.78	13.54	14.31	0.46	0.40991	-0.11	0.88522	0.35	0.99996
2700038G22Rik	6.02	4.37	7.07	11.12	7.23	6.57	0.36	0.52123	-0.15	0.831	0.21	0.99996
2700046A07Rik	1.01	0.81	1.57	1.61	1.22	1.03	0.26	0.71709	-0.17	NA	0.09	0.99996
2700046G09Rik	7.71	6.54	9.63	7.26	9.99	5.32	-0.1	0.8819	0.06	0.94263	-0.04	0.99996
2700049A03Rik	17.98	13.12	21.29	19.47	17.38	18.47	0.03	0.94753	0.03	0.94882	0.06	0.99996
2700060E02Rik	94.14	95.72	81.61	102.92	88.64	104.08	-0.37	0.30358	0.25	0.54339	-0.12	0.99996
2700062C07Rik	47.77	40.01	54.95	52.9	46.83	48.24	-0.06	0.89972	0.03	0.95171	-0.03	0.99996
2700068H02Rik	1.93	0.83	2.98	2.2	2.14	0.85	0.32	0.65062	-0.32	NA	-0.01	0.99996
2700069I18Rik	1.09	3.11	1.59	3.89	3.52	1.81	0	0.9955	0.07	NA	0.07	0.99996
2700078F05Rik	0.45	0.34	0.64	0.85	0.62	0.2	0.24	NA	-0.28	NA	-0.04	0.99996
2700081O15Rik	27.42	23.89	34.55	26.53	23.68	21.83	-0.11	0.77053	-0.19	0.61354	-0.3	0.99996
2700089I24Rik	0	0	0	0	0	0	NA	NA	NA	NA	NA	NA
2700094K13Rik	7.39	8.61	7.56	10.4	8.75	8.84	-0.16	0.81004	0.14	0.84777	-0.02	0.99996
2700097O09Rik	17.26	13.8	23.98	25.77	22.08	21.21	0.3	0.37918	0.01	0.98396	0.31	0.99996
2700099C18Rik	4.19	4.36	11.47	7.71	4.36	6.77	0.62	0.19543	-0.44	0.41923	0.18	0.99996
2810001G20Rik	21.15	18.53	31.26	30.22	29.26	22.68	0.23	0.60438	-0.03	0.96471	0.21	0.99996
2810002D19Rik	7.36	7	3.3	6.74	6.51	7.7	-0.66	0.18011	0.54	0.32787	-0.13	0.99996
2810004N23Rik	23.69	21.38	26.82	21.67	19.12	26.88	-0.23	0.62672	0.13	0.81791	-0.1	0.99996
2810006K23Rik	12.69	18.22	10.78	10.96	15.17	17.74	-0.77	0.04045	0.7	0.07574	-0.07	0.99996
2810013P06Rik	22.61	21.13	24.38	26.74	25.78	22.14	-0.13	0.77122	0.11	0.83026	-0.02	0.99996
2810021J22Rik	14.43	10.59	16.5	15.6	12.49	13.86	0	0.99736	-0.06	0.9115	-0.06	0.99996
2810025M15Rik	41.08	37.28	26.1	37.39	38.36	43.35	-0.58	0.11561	0.51	0.20582	-0.08	0.99996
2810029C07Rik	40.01	26.45	55.02	42.08	35.57	28.82	0.17	0.68733	-0.34	0.39387	-0.17	0.99996
2810030D12Rik	0.16	0.16	0	0	0.18	0	-0.14	NA	0.07	NA	-0.07	NA
2810032G03Rik	3.81	2.72	6.17	7.51	3.75	3.05	0.59	0.19899	-0.65	0.16439	-0.07	0.99996
2810039B14Rik	8.5	7.43	14.42	12.21	9.64	10.17	0.34	0.3216	-0.19	0.65123	0.15	0.99996
2810047C21Rik1	0	0.12	0	0	0	0	-0.04	NA	0	NA	-0.03	NA
2810049E08Rik	59.12	57.35	115.83	80.15	53.97	64.83	0.34	0.37495	-0.44	0.24099	-0.11	0.99996
2810402E24Rik	6.17	3.86	4.6	4.02	3.71	5.22	-0.46	0.35958	0.22	0.72448	-0.24	0.99996
2810403A07Rik	74.4	66.5	117.77	103.85	81.4	81.9	0.27	0.36206	-0.21	0.53371	0.06	0.99996
2810403D21Rik	0.95	0.66	0.9	0.8	1.16	1.07	-0.2	0.75836	0.45	0.46013	0.25	0.99996
2810404F17Rik	0	0	0	0	0	0	NA	NA	NA	NA	NA	NA
2810404M03Rik	0	0.09	0.21	0	0	0.26	0.02	NA	0.03	NA	0.05	NA
2810405F15Rik	0.73	0.24	0.83	0.66	0.27	1.02	0.06	NA	0	NA	0.07	NA
2810405F17Rik	3.13	1.98	3.94	3.28	3.36	2.84	0.09	0.91652	0	NA	0.08	0.99996
2810407A14Rik	0.75	1.7	1.37	1.38	1.06	0.84	-0.15	0.84678	-0.19	0.81784	-0.34	0.99996
2810408A11Rik	1.72	1.22	1.59	1.55	1.59	1.14	-0.16	0.83472	0.01	NA	-0.15	0.99996
2810408I11Rik	0.19	0.28	0.22	0.13	0.16	0	-0.15	NA	-0.1	NA	-0.25	NA
2810410L24Rik	8.09	3.58	10.96	6.11	8.93	7.55	0.16	0.79399	0.14	0.83579	0.3	0.99996
2810414N06Rik	6.05	4.01	2.16	2.1	3.35	3.56	-1.06	0.03906	0.58	0.34247	-0.48	0.99996
2810417H13Rik	1.29	0.69	1	1.24	0.75	1.06	-0.11	0.88714	-0.06	0.94942	-0.16	0.99996
2810425M01Rik	0.31	0	0.28	0	0	0.34	-0.03	NA	0.04	NA	0.01	NA
2810428I15Rik	22.62	18.41	27.81	18.54	29.62	21	-0.17	0.71748	0.3	0.50112	0.13	0.99996
2810429I04Rik	2.29	1.74	2.02	2.07	2.06	1.94	-0.28	0.58914	0.15	0.81236	-0.13	0.99996
2810430I11Rik	0.13	0.06	0.15	0.18	0	0	0.07	NA	-0.3	NA	-0.23	NA
2810433D01Rik	0.84	0.55	2.26	0.89	0.94	0.26	0.28	NA	-0.38	NA	-0.1	0.99996
2810442N19Rik	1.83	0.6	0.28	0.49	0.54	0.68	-0.48	NA	0.16	NA	-0.31	0.99996
2810454H06Rik	0.65	0.63	0.41	0.68	0.56	0.5	-0.27	NA	0.07	NA	-0.2	0.99996
2810455O05Rik	24.1	19.77	40.39	39.31	23.54	16.52	0.45	0.21413	-0.7	0.04245	-0.25	0.99996
2810459M11Rik	6.37	9.37	8.09	6.15	8.23	6.62	-0.45	0.31569	0.23	0.67479	-0.22	0.99996
2810468N07Rik	134.42	63.5	119.69	122.68	121.86	66.61	-0.04	0.94961	-0.14	0.81016	-0.18	0.99996
2810471M01Rik	0	0.21	0	0	0	0	-0.11	NA	0	NA	-0.11	NA
2810474O19Rik	34.23	44.53	30.5	36.39	39.52	50.3	-0.55	0.12142	0.57	0.1138	0.03	0.99996
2900002M20Rik	3.42	2.35	3.14	0.46	1.14	0.48	-0.26	NA	-0.14	NA	-0.4	0.99996
2900005J15Rik	22.4	18.98	31.16	20.35	23.48	15.94	-0.05	0.92412	-0.15	0.76691	-0.2	0.99996
2900009J06Rik	1.8	1.98	1.29	0.91	1	0.95	-0.32	NA	0.01	NA	-0.3	0.99996
2900011O08Rik	65.67	57.44	90.68	72.67	70.57	58.4	0.04	0.93356	-0.11	0.7825	-0.08	0.99996
2900018N21Rik	0.14	0.21	0.16	0.19	0.48	0.2	-0.05	NA	0.18	NA	0.14	NA
2900022M07Rik	108.25	140.17	81.04	87.6	103.78	130.03	-0.84	0.01153	0.62	0.08921	-0.22	0.99996
2900026A02Rik	30.63	24.67	62.79	44.83	32.88	28.45	0.55	0.06279	-0.55	0.07381	0	0.99996
2900035J10Rik	0.42	0.21	0.49	0	0	0	-0.04	NA	-0.06	NA	-0.11	NA
2900037B21Rik	1.34	0.66	3.85	0.91	0.74	1.41	0.18	NA	-0.18	NA	0	NA
2900041M22Rik	1.14	0.93	1.45	2.14	0.7	0.89	0.23	NA	-0.46	NA	-0.24	0.99996
2900042K21Rik	0.69	0.34	0.6	1.87	0.96	0.49	0.19	NA	-0.13	NA	0.06	NA
2900052L18Rik	6.4	4.6	7.51	8.85	6.62	4	0.17	0.78855	-0.32	0.60515	-0.15	0.99996
2900052N01Rik	54.13	71.61	31.57	28.44	30.19	34.89	-1.31	1e-05	0.31	0.45601	-1	0.03316
2900055J20Rik	15.62	13.32	8.24	7.4	10.91	10.1	-0.95	0.04168	0.48	0.40546	-0.48	0.99996
2900069G24Rik	0.34	0.17	0.4	0.47	0.19	0.24	0.08	NA	-0.13	NA	-0.05	NA
2900072N19Rik	1.26	0.82	3.7	3.03	2.17	0.2	0.49	NA	-0.47	NA	0.01	0.99996
2900076A07Rik	24.76	17.83	42.13	40.02	24.5	23.5	0.54	0.10126	-0.51	0.14289	0.03	0.99996
2900079G21Rik	0.24	0.16	0.5	0.27	0.3	0.26	0.27	NA	-0.12	NA	0.15	0.99996
2900089D17Rik	8.87	9.94	11.79	9.41	6.79	11.19	-0.17	0.75421	-0.01	0.99452	-0.18	0.99996
2900092C05Rik	0.25	0	0	0	0	0	-0.08	NA	0	NA	-0.07	NA
2900092N22Rik	1.84	0.79	1.47	4.88	1.6	1.13	0.47	0.4692	-0.5	NA	-0.03	0.99996
2900092O11Rik	0.6	0	0	0	0	0	-0.12	NA	0	NA	-0.11	NA
2900093K20Rik	13.14	10.54	7.31	15.63	13.25	10.08	-0.27	0.68436	0.15	0.84823	-0.12	0.99996
2900097C17Rik	84.51	97.67	40.26	46.15	67.78	78.2	-1.3	1.5e-05	0.87	0.00842	-0.43	0.99996
3000002C10Rik	8.82	7.65	13.09	14.05	8.65	7.7	0.32	0.40103	-0.47	0.21612	-0.14	0.99996
3010001F23Rik	4.48	1.89	6.42	3.95	2.41	2.01	0.25	0.71206	-0.67	0.26129	-0.42	0.99996
3010003L21Rik	0.13	0.06	0.07	0	0	0.18	-0.08	NA	0.07	NA	-0.01	NA
3010026O09Rik	3.32	3.31	5.21	3.15	4.18	2.18	-0.03	0.96595	-0.13	0.87417	-0.16	0.99996
3100002H09Rik	29.75	39.81	19.89	28.01	18.64	20.55	-0.76	0.06832	-0.06	0.927	-0.83	0.76931
3100003L05Rik	0.34	0.67	0.59	0.92	0	0	0.03	NA	-0.27	NA	-0.24	NA
3110001I22Rik	6.36	7.13	3.99	5.77	6.98	5.62	-0.65	0.19046	0.44	0.43779	-0.2	0.99996
3110002H16Rik	34.96	28.95	57.51	51.26	39.24	35.2	0.38	0.18524	-0.31	0.32359	0.07	0.99996
3110004A20Rik	0	0	0.67	0	0	0	0.07	NA	-0.07	NA	0	NA
3110009E18Rik	1.81	1.32	2.03	1.76	2.32	2.55	-0.06	0.94331	0.39	0.56028	0.34	0.99996
3110018I06Rik	0	0	0	0	0	0	NA	NA	NA	NA	NA	NA
3110021A11Rik	0.28	0	1.89	0.19	0	0.39	0.29	NA	-0.26	NA	0.03	NA
3110021N24Rik	0.62	0.43	0.64	0.93	0.41	0	0.07	NA	-0.39	NA	-0.32	0.99996
3110035E14Rik	94.67	72.47	178.66	162.06	67.25	82.55	0.62	0.03286	-0.89	0.00184	-0.27	0.99996
3110039M20Rik	2.57	1.5	6.14	7.16	1.7	1.79	1.1	0.00966	-1.37	0.00149	-0.27	0.99996
3110040N11Rik	19.08	16.45	19.26	24.21	21.26	17.02	-0.06	0.92052	0.02	0.97673	-0.04	0.99996
3110043O21Rik	31.2	32.41	35.5	41.86	38.84	40.66	-0.08	0.8568	0.23	0.55213	0.15	0.99996
3110045C21Rik	0.4	1.46	1.26	1.48	0.88	0.28	0.05	NA	-0.3	NA	-0.25	0.99996
3110052M02Rik	31.02	26.41	43.85	41.21	39.83	33.86	0.18	0.64707	0.01	0.99131	0.19	0.99996
3110053B16Rik	6.13	5	4.55	6.45	6.07	5.31	-0.3	0.57474	0.21	0.73741	-0.09	0.99996
3110056K07Rik	25.97	21.41	38.6	49.07	37.46	34.2	0.48	0.1865	-0.07	0.88929	0.4	0.99996
3110057O12Rik	20.9	16.03	43.1	33.39	23.07	22.39	0.63	0.03632	-0.49	0.14092	0.14	0.99996
3110062G12Rik	0.64	1.09	0.18	1.29	0.35	0	-0.17	NA	-0.31	NA	-0.48	0.99996
3110062M04Rik	3.97	4.28	4.74	2.9	4.87	7.62	-0.4	0.43005	0.77	0.09247	0.37	0.99996
3110067C02Rik	0.75	1.15	2.57	3.03	1.66	0.97	0.69	0.24237	-0.53	NA	0.16	0.99996
3110070M22Rik	0.6	0.59	0.46	1.36	0.22	0.57	0.07	NA	-0.23	NA	-0.16	0.99996
3110079O15Rik	0.31	0	0.72	0.85	0	0	0.19	NA	-0.26	NA	-0.07	NA
3110080O07Rik	1.22	2.38	1.02	1.2	0.25	0.93	-0.41	NA	-0.18	NA	-0.6	0.99996
3110082I17Rik	8.38	6.37	11.63	8.05	8.94	8.2	0.04	0.93831	0.02	0.97858	0.06	0.99996
3110082J24Rik	2.21	4.33	6.08	1	4.24	3.1	-0.14	0.8591	0.13	NA	-0.01	0.99996
3110083C13Rik	1.58	0.52	1.21	1.79	2.05	3.34	0.06	NA	0.43	NA	0.5	0.99996
3110099E03Rik	0	0	0.18	0.21	0	0	0.24	NA	-0.24	NA	0	NA
3222401L13Rik	8.83	8.74	2.92	6.17	8.54	9.79	-1.08	0.00603	1.01	0.01425	-0.07	0.99996
3300002A11Rik	0.47	0.3	0.71	2.53	0.17	2.41	0.33	NA	-0.03	NA	0.3	0.99996
3300002I08Rik	2.93	4.23	1.1	1.95	2.31	2.85	-1.05	0.04545	0.6	0.32908	-0.44	0.99996
3300005D01Rik	0.82	0	0.09	0.22	0.54	0.23	-0.2	NA	0.17	NA	-0.03	NA
3425401B19Rik	0.2	0.04	0	0.06	0.09	0.17	-0.32	NA	0.32	NA	0	NA
3632451O06Rik	11.81	12.21	20.7	16.4	14.53	11.7	0.23	0.57399	-0.26	0.5449	-0.03	0.99996
3632454L22Rik	0.32	0.31	1.24	1.71	0.89	0.45	1.09	0.04365	-0.59	0.35692	0.5	0.99996
3830403N18Rik	8.62	8.34	3.8	3.44	11.03	5.28	-1.1	0.02586	0.94	0.07635	-0.16	0.99996
3830406C13Rik	31.5	33.24	38.3	38.56	35.89	27.43	-0.11	0.78876	-0.06	0.89809	-0.18	0.99996
3830408C21Rik	8.51	8.86	15.6	13.49	8.49	9.56	0.31	0.50885	-0.4	0.41225	-0.08	0.99996
3830417A13Rik	0	0	0	0	0	0	NA	NA	NA	NA	NA	NA
3830432H09Rik	0.09	0	0	0.23	0.28	0	0.07	NA	0.04	NA	0.11	NA
3930402G23Rik	0.4	0.31	0.5	0.54	0.22	0	0.06	NA	-0.46	NA	-0.4	0.99996
4430402I18Rik	4.1	3.84	7.29	4.79	5.36	3.43	0.2	0.70275	-0.21	0.70565	-0.01	0.99996
4631405J19Rik	0.83	0.47	1.02	1.2	0.56	0.18	0.23	0.7527	-0.65	NA	-0.42	0.99996
4631405K08Rik	0	0.1	0	0	0	0	-0.08	NA	0	NA	-0.07	NA
4632404H12Rik	11.29	9.62	13.25	13.97	10.73	11.41	0.02	0.97006	-0.07	0.8792	-0.06	0.99996
4632411P08Rik	0.14	0	0.16	0.09	0.08	0	0.06	NA	-0.12	NA	-0.06	NA
4632415L05Rik	13.88	16.01	8.5	12	12.83	13.9	-0.8	0.02468	0.52	0.20317	-0.28	0.99996
4632427E13Rik	2.78	1.3	3.02	4.23	2.01	2.15	0.4	0.44149	-0.47	0.37494	-0.07	0.99996
4632428C04Rik	2.37	3.87	2.24	1.95	3.14	3.53	-0.68	0.20993	0.62	0.28716	-0.06	0.99996
4632428N05Rik	796.64	935.5	206.3	556.85	790.46	1078.76	-1.24	0.00201	1.21	0.00374	-0.03	0.99996
4632433K11Rik	2	0.78	0.57	0.14	1.55	1.12	-0.65	NA	0.57	NA	-0.07	0.99996
4731419I09Rik	1.28	2	1.98	1.9	1.64	1.75	-0.1	0.8978	0.02	0.98656	-0.08	0.99996
4732414G09Rik	0.93	0.37	1.61	0.76	1.45	0.79	0.24	0.7471	0.07	NA	0.31	0.99996
4732419C18Rik	0.59	0.51	1.41	1.06	0.54	0.1	0.39	NA	-0.74	NA	-0.36	0.99996
4732440D04Rik	3.41	3.75	4.97	5.8	2.91	3.63	0.18	0.72379	-0.43	0.37249	-0.24	0.99996
4732456N10Rik	0.09	0	0.1	0	0	0	0	NA	-0.05	NA	-0.06	NA
4732463B04Rik	0.92	0.87	2.52	1.41	1.02	1.41	0.46	0.46616	-0.29	0.69884	0.17	0.99996
4732465J04Rik	0	0	0.16	0.19	0	0	0.24	NA	-0.24	NA	0	NA
4732471J01Rik	2.06	1.01	1.78	2.44	3.43	0.36	0.03	NA	0.01	NA	0.04	0.99996
4732487G21Rik	10.34	9.39	6.28	7.97	9.4	10.19	-0.71	0.06555	0.58	0.17367	-0.14	0.99996
4732490B19Rik	0	0.18	0.74	0.25	0.36	0.13	0.36	NA	-0.19	NA	0.17	0.99996
4732491K20Rik	2.41	1.48	2.02	1.56	1.51	1.31	-0.33	0.6066	-0.08	0.92517	-0.41	0.99996
4831440E17Rik	2.31	1.51	3.66	3.57	3.29	2.32	0.31	0.65434	-0.09	NA	0.22	0.99996
4833407H14Rik	0.61	0.37	0.79	1.96	0.17	1.18	0.36	NA	-0.27	NA	0.09	0.99996
4833412C05Rik	0.5	0	1.16	0.68	0.42	0	0.22	NA	-0.25	NA	-0.03	NA
4833412K13Rik	3.51	2.17	13.84	15.29	4.23	3.86	1.56	0.00025	-1.29	0.00427	0.28	0.99996
4833413E03Rik	1.64	1.77	0.19	0.78	1.19	0.81	-0.8	NA	0.39	NA	-0.42	0.99996
4833417C18Rik	2.05	1.66	1.63	1.08	2.17	3.13	-0.4	0.55161	0.61	NA	0.21	0.99996
4833418N02Rik	3.72	3.05	2.11	3.21	3.54	3.91	-0.53	0.31907	0.52	0.3536	-0.01	0.99996
4833418N17Rik	0	0	0	0	0	0	NA	NA	NA	NA	NA	NA
4833420G17Rik	145.94	116.78	195.89	169.73	142.86	144.14	0.11	0.76784	-0.12	0.75369	-0.01	0.99996
4833421G17Rik	0.8	0.79	0.31	1.45	0.59	0.38	-0.05	NA	-0.13	NA	-0.18	0.99996
4833422C13Rik	3.74	2.66	9.05	7.29	3.13	3.44	0.87	0.01518	-0.95	0.00902	-0.09	0.99996
4833422M21Rik	1.68	0.78	4.13	2.31	2.4	0.51	0.64	0.2828	-0.58	0.37081	0.06	0.99996
4833423E24Rik	0.2	0.1	0.11	0.4	0.88	0	0.07	NA	0.18	NA	0.25	0.99996
4833427F10Rik	0	0	0.35	0	0	0	0.11	NA	-0.11	NA	0	NA
4833427G06Rik	1.17	1.14	4.51	4.34	1.78	0.41	0.68	NA	-0.75	NA	-0.07	0.99996
4833428L15Rik	0.36	0.18	0.82	0.49	0	0.76	0.16	NA	-0.1	NA	0.06	NA
4833439L19Rik	122.23	133.49	111.74	124.04	124.1	135.94	-0.45	0.14642	0.33	0.34368	-0.12	0.99996
4833445I07Rik	4.19	3.1	10.5	10.61	6.63	5.22	0.93	0.03556	-0.5	0.34259	0.43	0.99996
4921501E09Rik	0.06	0	0.33	0.08	0.13	0	0.28	NA	-0.2	NA	0.07	NA
4921504A21Rik	2.62	1.13	2.46	1.77	1.05	0.96	-0.1	0.90051	-0.48	0.48449	-0.58	0.99996
4921504E06Rik	0	0	0	0.13	0.11	0	0.07	NA	-0.01	NA	0.06	NA
4921506M07Rik	0.3	0.17	0.35	0.37	0.15	0.1	0.12	NA	-0.52	NA	-0.4	0.99996
4921507G05Rik	0.27	0.27	0.31	0	0.3	0	-0.14	NA	0.02	NA	-0.12	NA
4921507H08Rik	0	0	0	0	0	0	NA	NA	NA	NA	NA	NA
4921507L20Rik	4.73	6.35	11.79	11.73	8	6.66	0.56	0.2397	-0.38	0.49576	0.19	0.99996
4921507P07Rik	1.04	1.4	2.62	4.11	4.21	0.87	0.61	0.31427	-0.14	0.87504	0.48	0.99996
4921508D12Rik	0	0	0	0	0	0	NA	NA	NA	NA	NA	NA
4921508M14Rik	0	0	0	0	0.23	0.58	0	NA	0.22	NA	0.22	NA
4921509A06Rik	0	0	0	0	0	0	NA	NA	NA	NA	NA	NA
4921509C19Rik	0	0	0.1	0	0	0	0.07	NA	-0.07	NA	0	NA
4921511C20Rik	0	0	0	0	0	0	NA	NA	NA	NA	NA	NA
4921511E07Rik	0	0	0.63	0	0.3	0	0.1	NA	-0.04	NA	0.06	NA
4921511H03Rik	0.09	0	0	0.25	0.24	0	0.09	NA	0.01	NA	0.1	NA
4921511M17Rik	0	0	0	0	0	0	NA	NA	NA	NA	NA	NA
4921513D11Rik	1.17	0	2.41	0.79	1.12	1.65	0.31	NA	0.01	NA	0.32	0.99996
4921513I03Rik	0.37	0	0.08	0.2	0.33	0.21	-0.06	NA	0.13	NA	0.06	NA
4921514A10Rik	1.87	0.58	5.57	4.48	2.9	1.88	1.09	0.03707	-0.58	0.35327	0.51	0.99996
4921515E04Rik	0	0	0	0	0	0	NA	NA	NA	NA	NA	NA
4921517D22Rik	0	0	0	0	0	0	NA	NA	NA	NA	NA	NA
4921518K17Rik	0	0	0.04	0	0	0	0.04	NA	-0.03	NA	0	NA
4921522P10Rik	1.5	1.79	1.85	2.55	0.89	1.28	0.03	0.97374	-0.46	NA	-0.43	0.99996
4921523L03Rik	0.48	0.75	0.55	0	0.53	0	-0.24	NA	0.02	NA	-0.22	NA
4921524J17Rik	13.03	9.65	17.79	18.4	18.84	14.93	0.28	0.54558	0.1	0.86874	0.37	0.99996
4921524L21Rik	0	0	0	0	0	0	NA	NA	NA	NA	NA	NA
4921528I07Rik	0	0	0	0	0.09	0	0	NA	0.08	NA	0.08	NA
4921530L21Rik	0.39	0	0	0	0	0.27	-0.11	NA	0.08	NA	-0.03	NA
4921531C22Rik	2.93	3.21	3.56	2.41	3.25	3.71	-0.3	0.64017	0.31	0.64274	0.02	0.99996
4921534H16Rik	1.86	1.06	1.11	3.36	0.89	0.56	0.19	0.80156	-0.84	0.1521	-0.66	0.99996
4921536K21Rik	1.13	0.85	1.75	0.94	1.6	0.12	0.03	0.97061	-0.19	NA	-0.16	0.99996
4921539E11Rik	0.08	0.04	0	0.28	0	0	0.08	NA	-0.17	NA	-0.1	NA
4922502D21Rik	0	0	0	0	0	0	NA	NA	NA	NA	NA	NA
4930401G09Rik	0	0	0	0	0	0	NA	NA	NA	NA	NA	NA
4930401O10Rik	0	0	0	0	0	0	NA	NA	NA	NA	NA	NA
4930401O12Rik	0	0.29	0	0	0	0	-0.08	NA	0	NA	-0.07	NA
4930402C01Rik	0	0	0	0	0	0	NA	NA	NA	NA	NA	NA
4930402F06Rik	0	0	0	0	0.18	0	0	NA	0.08	NA	0.08	NA
4930402H24Rik	79.49	65.53	150.01	111.38	96.59	78.49	0.45	0.11849	-0.34	0.29672	0.11	0.99996
4930402K13Rik	0	0	0	0	0	0	NA	NA	NA	NA	NA	NA
4930403D09Rik	0.36	0	0	0	0	0	-0.08	NA	0	NA	-0.07	NA
4930403O15Rik	0	0	0.23	0	0.22	0	0.06	NA	0.01	NA	0.06	NA
4930403P22Rik	0.32	0	0.36	1.71	0.35	0.45	0.3	NA	-0.2	NA	0.11	NA
4930404H24Rik	0	1	1.57	0.92	1.51	0	0.08	NA	-0.05	NA	0.03	NA
4930404I05Rik	9.33	6.81	18.03	15.75	9.48	9.25	0.62	0.08249	-0.56	0.14539	0.07	0.99996
4930404N11Rik	2.19	1.01	3.4	2.09	2.86	2.63	0.26	0.71418	0.14	0.87125	0.4	0.99996
4930405A21Rik	2.18	1.65	2.05	1.08	1.1	1.26	-0.31	NA	-0.07	NA	-0.38	0.99996
4930405D11Rik	0	0	0	0	0	0	NA	NA	NA	NA	NA	NA
4930405H06Rik	0.14	0.28	0.82	0	0	0	0.04	NA	-0.14	NA	-0.1	NA
4930405O22Rik	0.22	0.66	0.51	0.91	0	0.31	0.06	NA	-0.26	NA	-0.2	NA
4930406D18Rik	0	0	0	0	0	0.39	0	NA	0.08	NA	0.08	NA
4930407G08Rik	0	0.32	0	0.44	0	0.45	0	NA	0.01	NA	0.02	NA
4930407I10Rik	0	0	0.06	0	0	0	0.07	NA	-0.07	NA	0	NA
4930408O17Rik	0.36	0.36	0.63	0	0.81	0	-0.05	NA	0.05	NA	0	NA
4930412B13Rik	0	0	0.61	0.12	0.29	0.12	0.24	NA	-0.07	NA	0.17	NA
4930412C18Rik	0.84	0.5	0.93	0.45	0.94	0.67	-0.21	0.77622	0.28	0.70672	0.07	0.99996
4930412E21Rik	0	0	0	0	0	0	NA	NA	NA	NA	NA	NA
4930412F09Rik	0	0	0	0	0	0	NA	NA	NA	NA	NA	NA
4930412L05Rik	0.7	1.23	0.8	0.76	0.62	0.79	-0.28	NA	0.03	NA	-0.25	0.99996
4930412M03Rik	4.07	1.69	1.75	1.51	2.48	3.29	-0.59	0.33996	0.52	NA	-0.07	0.99996
4930412O13Rik	0	0	0.09	0	0.36	0	0.03	NA	0.09	NA	0.12	NA
4930415F15Rik	0.19	0.19	0	0.51	0.42	0.27	0.01	NA	0.08	NA	0.09	NA
4930415H17Rik	0	0	0	0	0	0	NA	NA	NA	NA	NA	NA
4930415L06Rik	0	0	0	0	0	0	NA	NA	NA	NA	NA	NA
4930415O20Rik	4.59	1.17	5.72	5.13	1.77	3.09	0.27	NA	-0.41	NA	-0.14	0.99996
4930417H01Rik	1.14	0.7	1.1	1.94	1	1.6	0.19	0.80878	-0.01	NA	0.18	0.99996
4930417O22Rik	0	0	0	0	0	0	NA	NA	NA	NA	NA	NA
4930419G24Rik	32.66	33.68	19.6	31.49	20.47	27.46	-0.62	0.15025	0.1	0.87732	-0.52	0.99996
4930420N18Rik	0.84	0.33	3.07	2.03	1.3	0.94	0.52	NA	-0.33	NA	0.19	0.99996
4930421P07Rik	0	0.55	0	0	0	0	-0.08	NA	0	NA	-0.07	NA
4930422M22Rik	21.32	13.08	47.84	44.33	34.21	24.95	0.92	0.01185	-0.37	0.41678	0.55	0.99996
4930423C22Rik	0.52	0.51	0.99	0.93	0.19	0	0.16	NA	-0.53	NA	-0.38	0.99996
4930423M02Rik	0	0.37	0	0	0	0	-0.12	NA	0	NA	-0.12	NA
4930426D05Rik	1.54	1.25	2.85	2.44	3.75	1.32	0.37	0.56772	0.1	0.90766	0.46	0.99996
4930426I24Rik	1.95	1.39	1.63	1.44	1.57	1.25	-0.16	NA	0.03	NA	-0.13	0.99996
4930426L09Rik	1.86	1.21	0.71	2.09	1.29	0.44	-0.21	NA	-0.19	NA	-0.4	0.99996
4930427A07Rik	2.02	1.54	2.14	1.28	1.69	1	-0.31	0.62492	-0.09	0.91139	-0.4	0.99996
4930428N03Rik	0	0	0	0	0	0	NA	NA	NA	NA	NA	NA
4930429F24Rik	2.23	0.8	5.12	3.32	2.14	1.67	0.67	0.26259	-0.55	0.40205	0.12	0.99996
4930429P21Rik	0.05	0	0.11	0.34	0.16	0	0.22	NA	-0.14	NA	0.08	NA
4930430A15Rik	0	0	0	0	0	0	NA	NA	NA	NA	NA	NA
4930430E12Rik	0.1	0	0.69	0.27	0.44	0	0.23	NA	-0.11	NA	0.11	NA
4930430F08Rik	13.72	12.58	19.02	23.5	16.25	15.29	0.3	0.46717	-0.2	0.67993	0.1	0.99996
4930431F12Rik	0	0	0	0	0	0	NA	NA	NA	NA	NA	NA
4930431P03Rik	0.05	0	0.37	0.07	0.09	0	0.33	NA	-0.29	NA	0.04	NA
4930432B10Rik	0.09	0.21	0.53	0.67	0	0.17	0.48	NA	-0.64	NA	-0.16	0.99996
4930432E11Rik	0.04	0.02	0.07	0.03	0.33	0.09	0.06	NA	0.74	NA	0.8	0.99996
4930432K21Rik	3.52	3.08	4.63	2.99	4.21	3.89	-0.13	0.84853	0.24	0.71199	0.11	0.99996
4930432L08Rik	0	0	0.32	0	0.31	0	0.1	NA	0.01	NA	0.11	NA
4930432M17Rik	0	0	0	0	0	0	NA	NA	NA	NA	NA	NA
4930433B08Rik	0	0	0	0	0	0	NA	NA	NA	NA	NA	NA
4930433I11Rik	0	0	0	0	0	0	NA	NA	NA	NA	NA	NA
4930433J02Rik	0	0	0	0	0	0	NA	NA	NA	NA	NA	NA
4930433N12Rik	0	0	0	0	0	0.21	0	NA	0.08	NA	0.08	NA
4930434B07Rik	0	0.11	0	0	0	0	-0.04	NA	0	NA	-0.03	NA
4930435C17Rik	0	0	0	0	0.61	0	0	NA	0.12	NA	0.12	NA
4930435E12Rik	0	0	0	0	0	0	NA	NA	NA	NA	NA	NA
4930435H24Rik	0	0	0	0.06	0	0	0.07	NA	-0.07	NA	0	NA
4930438A08Rik	0.22	0.11	0.13	0.44	0	0.15	0.08	NA	-0.2	NA	-0.12	NA
4930438E09Rik	0	0.43	0	0	0	0	-0.11	NA	0	NA	-0.11	NA
4930439A04Rik	0.79	0.77	1.2	1.77	0.87	0.55	0.18	NA	-0.25	NA	-0.07	0.99996
4930439D14Rik	0	0.31	0.36	2.55	0	0.88	0.22	NA	-0.16	NA	0.06	NA
4930440C22Rik	0	0	0	0	0	0	NA	NA	NA	NA	NA	NA
4930440I19Rik	0.08	0	0	0	0	0.11	-0.04	NA	0.04	NA	0	NA
4930441J16Rik	0	0	0	0	0	0	NA	NA	NA	NA	NA	NA
4930442H23Rik	0.27	0.18	0.52	0	0.2	1.28	-0.02	NA	0.31	NA	0.29	NA
4930442J19Rik	0	0	0	0	0	0	NA	NA	NA	NA	NA	NA
4930442L01Rik	0	0	0	0	0	0	NA	NA	NA	NA	NA	NA
4930442P19Rik	0	0	0	0	0	0	NA	NA	NA	NA	NA	NA
4930443O20Rik	1.41	0.77	1.71	0.64	0.43	0.44	-0.1	NA	-0.38	NA	-0.48	0.99996
4930444A19Rik	0.47	0.5	0	0.92	0.09	0.54	-0.1	NA	-0.07	NA	-0.17	0.99996
4930444E06Rik	0	0	0.21	0.74	0.1	0	0.28	NA	-0.24	NA	0.04	NA
4930444G20Rik	0	0	0	0	0	0	NA	NA	NA	NA	NA	NA
4930444M15Rik	1.02	0.4	1.41	1.2	0.6	0.19	0.21	NA	-0.5	NA	-0.29	0.99996
4930444P10Rik	11.16	7.03	12.69	9.7	5.52	10.62	-0.04	0.94731	-0.19	0.77341	-0.23	0.99996
4930445B16Rik	0.2	0.39	0.23	0.82	0.33	0.28	0.08	NA	-0.1	NA	-0.02	NA
4930445N08Rik	0	0	0	0	0	0	NA	NA	NA	NA	NA	NA
4930445N18Rik	0.2	0.13	0.31	0	0.15	0	-0.05	NA	-0.05	NA	-0.1	NA
4930447A16Rik	1.73	0	0.88	2.34	0.85	1.08	0.13	NA	-0.11	NA	0.02	0.99996
4930447C04Rik	20.94	15.45	45.59	41.47	25.31	19.4	0.83	0.00251	-0.69	0.0173	0.14	0.99996
4930447F04Rik	0	0	0	0	0	0	NA	NA	NA	NA	NA	NA
4930447F24Rik	8.94	4.49	8.71	10.07	4.5	5.7	0.11	0.86875	-0.5	0.38125	-0.39	0.99996
4930447M23Rik	5.72	5.8	6.35	7.06	5.43	7.06	-0.12	0.85291	0.09	0.89819	-0.03	0.99996
4930448D08Rik	0.18	0	0	0	0	0	-0.08	NA	0	NA	-0.07	NA
4930448E22Rik	0.14	0	0.25	0	0.16	0	0.02	NA	-0.02	NA	0	NA
4930448H16Rik	0	0.38	0	0	0	0	-0.08	NA	0	NA	-0.07	NA
4930448I06Rik	0	0	0.47	0	0	0	0.07	NA	-0.07	NA	0	NA
4930448K20Rik	0	0	0	0	0	0	NA	NA	NA	NA	NA	NA
4930448N21Rik	0	0	0.11	0.33	0.16	0.07	0.28	NA	-0.1	NA	0.17	NA
4930449A18Rik	0	0	0	0	0	0	NA	NA	NA	NA	NA	NA
4930449E01Rik	0.19	0	0	0	0	0	-0.08	NA	0	NA	-0.07	NA
4930449I24Rik	0	0	0.11	0	0	0	0.04	NA	-0.03	NA	0	NA
4930451E10Rik	3.14	2.95	4.18	3.4	3.62	1.41	-0.03	0.97093	-0.2	NA	-0.23	0.99996
4930451G09Rik	7.57	4.36	8.11	6.86	8.17	6.91	-0.02	0.97544	0.19	0.7605	0.17	0.99996
4930451I11Rik	0	0	1.09	0	0	0	0.11	NA	-0.11	NA	0	NA
4930452B06Rik	4.25	3.8	7.35	5.93	4.86	3.79	0.29	0.57791	-0.33	0.54581	-0.04	0.99996
4930452N14Rik	0.37	0	0	0	0	0	-0.08	NA	0	NA	-0.07	NA
4930453H23Rik	0	0	0.3	0	0.44	0	0.1	NA	0.06	NA	0.15	NA
4930453N24Rik	11.77	13.38	10.09	12.59	13.51	15.56	-0.46	0.20524	0.51	0.17265	0.05	0.99996
4930453O03Rik	0	0	0	0	0	0	NA	NA	NA	NA	NA	NA
4930455B14Rik	0	0	0	0	0	0	NA	NA	NA	NA	NA	NA
4930455D15Rik	0	0	0	0.19	0	0	0.07	NA	-0.07	NA	0	NA
4930455G09Rik	1.61	0.35	1.65	1.7	2.19	2.27	0.12	NA	0.21	NA	0.33	0.99996
4930455H04Rik	0	0	0	0	0	0	NA	NA	NA	NA	NA	NA
4930456G14Rik	3.23	2.66	7.31	6.43	4.8	3.1	0.61	0.27202	-0.42	0.51051	0.19	0.99996
4930456L15Rik	0	0	0	0	0	0	NA	NA	NA	NA	NA	NA
4930458D05Rik	0.07	0.11	0.08	0	0.08	0	-0.12	NA	0.01	NA	-0.11	NA
4930461C15Rik	0.87	1.02	1.59	1.64	0.96	0	0.14	NA	-0.45	NA	-0.3	0.99996
4930461G14Rik	1.01	0.85	1.66	1.76	1.12	2.24	0.17	NA	0.07	NA	0.24	0.99996
4930463O16Rik	0	0	0	0	0	0	NA	NA	NA	NA	NA	NA
4930465K10Rik	0	0	0	0	0.1	0	0	NA	0.04	NA	0.04	NA
4930465M20Rik	0.14	0.28	0	0	0	0	-0.19	NA	0	NA	-0.19	NA
4930466I24Rik	0	0	0	0	0	0	NA	NA	NA	NA	NA	NA
4930467D21Rik	0	0	0.09	0	0	0.11	0.05	NA	0.02	NA	0.08	NA
4930467E23Rik	0.11	0	0	0.15	0.12	0	0	NA	0	NA	0.01	NA
4930467K11Rik	0	0.15	0.71	0	0	0	0.07	NA	-0.1	NA	-0.03	NA
4930469B13Rik	0	0	0	0	0	0	NA	NA	NA	NA	NA	NA
4930469G21Rik	0.76	0.93	2.83	2.56	2.94	1.33	0.59	0.33924	-0.07	NA	0.52	0.99996
4930469K13Rik	10.51	11.58	1.67	13.57	11.3	15.69	-0.48	0.45477	0.56	0.39553	0.08	0.99996
4930470B04Rik	1.23	0.69	0.61	1.43	0.26	0.49	-0.11	NA	-0.42	NA	-0.52	0.99996
4930470G03Rik	0.14	0	0.16	0.06	0.05	0	0.03	NA	-0.1	NA	-0.07	NA
4930470P17Rik	0.16	0.16	0.93	0.33	0.18	0.11	0.3	NA	-0.33	NA	-0.03	NA
4930471C04Rik	14.49	11.77	28.91	18.73	11.43	15.6	0.4	0.43651	-0.47	0.36618	-0.08	0.99996
4930471C06Rik	0	0	0	0	0	0	NA	NA	NA	NA	NA	NA
4930471D02Rik	0	0	0.12	0.15	0	0	0.12	NA	-0.12	NA	0	NA
4930471M09Rik	0	0	0.23	0.14	0	0	0.1	NA	-0.1	NA	0	NA
4930473A02Rik	8.73	8.4	16.92	15.73	11.37	13.07	0.47	0.28664	-0.17	0.77407	0.3	0.99996
4930473D10Rik	0	0.45	0.53	1.26	0	0	0.13	NA	-0.2	NA	-0.07	NA
4930474B08Rik	0	0	0	0	0	0	NA	NA	NA	NA	NA	NA
4930474H06Rik	0	0	0	0	0	0	NA	NA	NA	NA	NA	NA
4930474N05Rik	0	0	0.12	0	0	0	0.07	NA	-0.07	NA	0	NA
4930477E14Rik	0	0	0	0	0	0	NA	NA	NA	NA	NA	NA
4930478K11Rik	0.16	0.46	1.81	0.64	1.05	0.22	0.27	NA	-0.15	NA	0.12	NA
4930479D17Rik	4.73	5.53	4.9	7.64	4.57	4.51	-0.05	0.95113	-0.16	0.8507	-0.21	0.99996
4930480E11Rik	0	0	0	0	0	0	NA	NA	NA	NA	NA	NA
4930480G23Rik	0	0	0	0	0	0	NA	NA	NA	NA	NA	NA
4930480K15Rik	2	0.2	1.94	3.2	0.91	0.36	0.44	0.49448	-0.77	NA	-0.33	0.99996
4930480K23Rik	2.56	3.27	2.17	2.89	3.2	3.51	-0.45	0.39674	0.48	0.38715	0.03	0.99996
4930481A15Rik	8.97	8.4	5.55	6.07	11.91	9.36	-0.8	0.04206	0.92	0.02071	0.12	0.99996
4930481B07Rik	0.53	0.89	0.87	1.03	1.26	0.32	0.01	NA	-0.02	NA	-0.01	0.99996
4930483J18Rik	0	0	0	0.26	0	0	0.07	NA	-0.07	NA	0	NA
4930483K19Rik	0.27	0.18	0.31	0.49	0.71	0.26	0.08	NA	0.09	NA	0.17	NA
4930486F22Rik	0.6	0.15	0.35	0.41	0	0.85	-0.05	NA	0.07	NA	0.02	0.99996
4930486I03Rik	0	0	0	0	0	0	NA	NA	NA	NA	NA	NA
4930486L24Rik	2.4	2.92	1.33	3.14	1.93	2.09	-0.35	0.61679	0.03	NA	-0.32	0.99996
4930488B22Rik	0	0	0	0	0	0	NA	NA	NA	NA	NA	NA
4930488N24Rik	0	0	0	0	0	0	NA	NA	NA	NA	NA	NA
4930500F10Rik	0.37	0.36	0.64	1	0	0.26	0.19	NA	-0.39	NA	-0.2	NA
4930500M09Rik	0.14	0	0.08	0	0.16	0.41	-0.04	NA	0.23	NA	0.19	NA
4930502E09Rik	0.3	0.29	0.17	1.01	0.17	0	0.09	NA	-0.21	NA	-0.12	NA
4930502E18Rik	0.63	0	1.54	0.64	0.44	2	0.32	NA	0.13	NA	0.45	0.99996
4930503B20Rik	0	0	0	0	0	0	NA	NA	NA	NA	NA	NA
4930503E14Rik	0	0	0	0	0.19	0	0	NA	0.08	NA	0.08	NA
4930503H13Rik	0	0	0	0	0	0.44	0	NA	0.08	NA	0.08	NA
4930503L19Rik	21.19	18.07	40.5	47.49	22.68	26.75	0.73	0.02444	-0.56	0.1151	0.17	0.99996
4930503O07Rik	0	0	0	0	0	0	NA	NA	NA	NA	NA	NA
4930504O13Rik	0	0.4	0	0	0	0	-0.08	NA	0	NA	-0.07	NA
4930505A04Rik	4.11	1.12	8.9	3.55	0.89	2.25	0.48	0.45665	-0.83	NA	-0.35	0.99996
4930505G20Rik	0	0	0.46	0	0.45	0	0.06	NA	0.01	NA	0.06	NA
4930505K14Rik	0	0	0	0	0	0	NA	NA	NA	NA	NA	NA
4930505M18Rik	0.1	0	0	0	0	0	-0.04	NA	0	NA	-0.03	NA
4930505N22Rik	0.12	0.23	0	0	0	0.34	-0.11	NA	0.09	NA	-0.02	NA
4930505O20Rik	0	0	0	0	0	0	NA	NA	NA	NA	NA	NA
4930506C21Rik	10.13	9.32	13.26	14.87	12.81	11.44	0.15	0.77085	0	0.99845	0.14	0.99996
4930507D05Rik	0.74	0.36	0.28	0.83	0.41	0.17	-0.09	NA	-0.18	NA	-0.27	0.99996
4930507D10Rik	0	0	1.01	0.27	0	0.28	0.32	NA	-0.22	NA	0.09	NA
4930509E16Rik	0.38	0.19	0.33	0	0.11	0.93	-0.12	NA	0.24	NA	0.13	NA
4930509G22Rik	1.14	0.4	1.31	1.29	0.76	1.02	0.21	0.77509	-0.16	NA	0.05	0.99996
4930509J09Rik	1.04	0.44	1.36	3.2	0.66	1.04	0.58	NA	-0.54	NA	0.03	0.99996
4930509K18Rik	0	0	0	0	0	0	NA	NA	NA	NA	NA	NA
4930510E17Rik	0	0	0	0	0	0	NA	NA	NA	NA	NA	NA
4930511A02Rik	0.12	0.06	0	0.79	0	0.16	0.22	NA	-0.23	NA	-0.01	NA
4930511M06Rik	0.33	0.48	0.4	0.51	0.93	0.8	-0.09	0.9145	0.59	NA	0.5	0.99996
4930511O05Rik	0	0	0	0	0	0	NA	NA	NA	NA	NA	NA
4930512B01Rik	0.7	0.33	1	1.51	0.97	1.11	0.47	0.47015	-0.04	NA	0.43	0.99996
4930512H18Rik	0	0.15	0.52	0	0	0.43	0.09	NA	0	NA	0.08	NA
4930512M02Rik	0	0	0	0	0	0	NA	NA	NA	NA	NA	NA
4930513N10Rik	0.41	0.58	0.14	0.16	0.85	0.17	-0.67	NA	0.61	NA	-0.07	0.99996
4930513O06Rik	0	0	0	0	0	0	NA	NA	NA	NA	NA	NA
4930515B02Rik	0	0	0	0	0.42	0	0	NA	0.08	NA	0.08	NA
4930515G01Rik	0.18	1.42	0.83	0.25	0.6	2.29	-0.24	NA	0.45	NA	0.21	0.99996
4930515G13Rik	0	0	0	0	0	0	NA	NA	NA	NA	NA	NA
4930515L19Rik	0	0	0	0	0	0	NA	NA	NA	NA	NA	NA
4930516B21Rik	53.19	47.88	52.92	59.08	65.8	56.19	-0.2	0.61807	0.3	0.42282	0.11	0.99996
4930516K23Rik	0	0	0	0	0	0	NA	NA	NA	NA	NA	NA
4930517E11Rik	0	0.15	0.36	0	0	0.87	0.04	NA	0.17	NA	0.2	NA
4930517J16Rik	0.14	0.14	0.83	0.19	0.16	0.2	0.26	NA	-0.23	NA	0.03	NA
4930517L18Rik	0.94	0.46	0.54	5.07	0.26	0.33	0.39	NA	-0.53	NA	-0.14	NA
4930517O19Rik	7.71	7.56	2.99	4.85	6.86	10.38	-0.91	0.07683	0.93	0.08052	0.02	0.99996
4930518C09Rik	0	0	0.27	3.2	0	0.66	0.34	NA	-0.25	NA	0.09	NA
4930518I15Rik	6.79	7.48	7.11	8.96	6.02	8.47	-0.15	0.81509	0.05	0.94783	-0.1	0.99996
4930518J20Rik	0	0	0	0	0	0	NA	NA	NA	NA	NA	NA
4930519A11Rik	0.16	0	0	0	0.18	0	-0.06	NA	0.06	NA	0	NA
4930519D14Rik	0	0	0	0	0	0	NA	NA	NA	NA	NA	NA
4930519F09Rik	0	0	0.19	0	0	0	0.07	NA	-0.07	NA	0	NA
4930519F16Rik	0.07	0	0.17	0	0.16	0.1	0.06	NA	0.1	NA	0.16	NA
4930519F24Rik	0	0	0.22	0	0	0	0.04	NA	-0.03	NA	0	NA
4930519G04Rik	0.06	0.03	0	0	0.09	0	-0.11	NA	0.11	NA	0	NA
4930519P11Rik	0.23	0	0.26	0	0	0	0	NA	-0.03	NA	-0.03	NA
4930520O04Rik	2.02	0.95	2.28	2.45	2.27	1.06	0.23	0.73767	-0.21	0.78808	0.02	0.99996
4930521E06Rik	0.25	0	0	0	0	0	-0.08	NA	0	NA	-0.07	NA
4930522H14Rik	0	0	0	0	0	0	NA	NA	NA	NA	NA	NA
4930522L14Rik	5.58	5.01	3.77	5.14	5.3	5.87	-0.49	0.32408	0.43	0.42549	-0.06	0.99996
4930522N08Rik	0.74	0.48	0	0	0.55	0	-0.31	NA	0.14	NA	-0.17	NA
4930522O17Rik	0	0	0.58	0	0	0	0.07	NA	-0.07	NA	0	NA
4930523C07Rik	0.39	0.39	0.85	1	0.7	0.55	0.63	0.23975	-0.27	0.69473	0.37	0.99996
4930524B15Rik	0.34	0.33	0.65	0.99	0.38	0.16	0.31	NA	-0.43	NA	-0.12	0.99996
4930524J08Rik	0.37	0.37	1.29	0	0.42	1.05	0.05	NA	0.06	NA	0.11	NA
4930524N10Rik	0	0	0	0	0	0	NA	NA	NA	NA	NA	NA
4930524O07Rik	0.62	0.23	2.25	1.62	0.9	0.4	0.87	0.12929	-0.68	NA	0.19	0.99996
4930524O08Rik	0	0.03	0	0	0	0	-0.04	NA	0	NA	-0.03	NA
4930525G20Rik	1.59	0.82	3.73	3.89	2.77	1.91	0.93	0.06373	-0.36	0.57364	0.57	0.99996
4930526A20Rik	0.28	1.29	1.35	0.66	0.77	0	-0.02	NA	-0.27	NA	-0.3	0.99996
4930526F13Rik	0.59	0.45	1.28	0.89	0.87	1.29	0.27	NA	0.1	NA	0.37	0.99996
4930526L06Rik	0.22	0.43	0	0.3	0	0	-0.13	NA	-0.08	NA	-0.2	NA
4930527A07Rik	0	0	0	0	0.45	0	0	NA	0.08	NA	0.08	NA
4930527B05Rik	0.56	0.18	1.08	2.03	0	0.53	0.3	NA	-0.35	NA	-0.05	NA
4930527E20Rik	0	0	0	0	0	0	NA	NA	NA	NA	NA	NA
4930527J03Rik	0	0	0	0	0	0	NA	NA	NA	NA	NA	NA
4930528D03Rik	0.21	0.14	0.56	0	0.23	0.79	0.04	NA	0.21	NA	0.25	NA
4930528G23Rik	0	0.13	0	0	0	0	-0.08	NA	0	NA	-0.07	NA
4930528P14Rik	0	0	0.25	0	0	0	0.04	NA	-0.03	NA	0	NA
4930529C04Rik	0	0	0	0.09	0	0	0.07	NA	-0.07	NA	0	NA
4930529I22Rik	0	0	0	0	0	0	NA	NA	NA	NA	NA	NA
4930532G15Rik	0.12	0.36	0.28	1.15	0.4	0.85	0.3	NA	0	NA	0.3	0.99996
4930532M18Rik	0	0	0	0	0	0.2	0	NA	0.04	NA	0.04	NA
4930533B01Rik	0.11	0.11	0	0.89	0.12	0.31	0.16	NA	-0.1	NA	0.06	NA
4930533D04Rik	0	0	0	0	0.32	0	0	NA	0.08	NA	0.08	NA
4930533I22Rik	0	0	0	0	0	0	NA	NA	NA	NA	NA	NA
4930533K18Rik	0.36	0	0.1	0.73	0.8	0.25	0.11	NA	0.09	NA	0.2	NA
4930533L02Rik	0	0	0.34	0	0	0	0.1	NA	-0.1	NA	0	NA
4930533P14Rik	0	0	0	0	0	0	NA	NA	NA	NA	NA	NA
4930534D22Rik	0.33	0.33	0.95	0.79	0.92	0.23	0.4	NA	-0.16	NA	0.23	0.99996
4930535E02Rik	0	0	0	0	0	0	NA	NA	NA	NA	NA	NA
4930535G08Rik	0	0	0	0	0	0	NA	NA	NA	NA	NA	NA
4930535I16Rik	0	0	0	0	0	0	NA	NA	NA	NA	NA	NA
4930535L15Rik	4	1.45	6.53	2.57	1.4	5.33	0.15	NA	-0.08	NA	0.08	0.99996
4930535O05Rik	0	0	0	0	0	0	NA	NA	NA	NA	NA	NA
4930538E20Rik	0.97	0.84	8.25	8.9	1.35	2.06	1.62	0.00169	-1.28	NA	0.34	0.99996
4930538K18Rik	3.89	1.6	4.37	6.74	2.24	3.06	0.44	0.47945	-0.54	0.39793	-0.1	0.99996
4930539E08Rik	2.56	1.47	2.85	2.26	1.66	1.87	-0.01	0.99328	-0.24	0.71466	-0.24	0.99996
4930539J05Rik	5.01	2.79	6.45	6.6	5.7	5.23	0.3	0.61679	-0.03	0.97124	0.27	0.99996
4930539M17Rik	0	0	0	0	0	0	NA	NA	NA	NA	NA	NA
4930540E01Rik	0	0	0	0	0	1.11	0	NA	0.24	NA	0.24	NA
4930540M05Rik	0.11	0	0.13	0.15	0	0	0.07	NA	-0.14	NA	-0.07	NA
4930542C12Rik	0	0	0	0	0	0	NA	NA	NA	NA	NA	NA
4930542C16Rik	0.18	0	0	0	0	0	-0.08	NA	0	NA	-0.07	NA
4930544D05Rik	0	0	0.9	3.19	2.76	2.02	0.81	NA	0.17	NA	0.97	0.83779
4930544G11Rik	0	0	0	0	0	0	NA	NA	NA	NA	NA	NA
4930544I03Rik	0.18	0.17	0.61	0	0.39	0.25	0.05	NA	0.04	NA	0.09	NA
4930544L04Rik	0	0	0	0.1	0	0	0.07	NA	-0.07	NA	0	NA
4930544M13Rik	0	0	0	0	0	0	NA	NA	NA	NA	NA	NA
4930545L23Rik	0.18	0.09	0.1	0.92	0.1	0.19	0.36	NA	-0.36	NA	0	0.99996
4930546C10Rik	0	0	0	0	0	0	NA	NA	NA	NA	NA	NA
4930547E08Rik	1.04	2.05	3.11	2.54	0.46	1.17	0.16	NA	-0.43	NA	-0.27	0.99996
4930547M16Rik	0.56	0.37	1.08	1.02	0.83	0.26	0.34	NA	-0.31	NA	0.04	0.99996
4930548G14Rik	0	0	0	0	0	0	NA	NA	NA	NA	NA	NA
4930548H24Rik	0	0.08	0.09	0.22	0.09	0	0.14	NA	-0.14	NA	0	NA
4930548K13Rik	0	0	0	0	0	0	NA	NA	NA	NA	NA	NA
4930549C01Rik	0	0	0	0	0	0	NA	NA	NA	NA	NA	NA
4930550C14Rik	0.64	0.36	1.26	1.24	1.52	0.77	0.32	NA	0.03	NA	0.35	0.99996
4930550C17Rik	0	0	0	0	0	0	NA	NA	NA	NA	NA	NA
4930550L24Rik	0	0	0	0	0	0	NA	NA	NA	NA	NA	NA
4930551L18Rik	0.65	0.32	2.59	0.44	0.36	0.23	0.28	NA	-0.38	NA	-0.1	NA
4930551O13Rik	1.17	0	1.58	0.29	1.29	0	0.06	NA	-0.05	NA	0.01	0.99996
4930552N02Rik	0	0	0	0	0	0	NA	NA	NA	NA	NA	NA
4930552P12Rik	0.63	0.09	0.73	0.98	0.3	0.38	0.33	NA	-0.38	NA	-0.05	0.99996
4930553M12Rik	0	0	0	0	0	0	NA	NA	NA	NA	NA	NA
4930554C24Rik	0	0	0	0	0	0	NA	NA	NA	NA	NA	NA
4930554G24Rik	0	0	0	0	0	0	NA	NA	NA	NA	NA	NA
4930554H23Rik	0	0.04	0	0	0	0	-0.04	NA	0	NA	-0.03	NA
4930555B11Rik	0	0	0	0	0	0	NA	NA	NA	NA	NA	NA
4930555B12Rik	0	0	0	0	0	0	NA	NA	NA	NA	NA	NA
4930555F03Rik	0.35	0.07	0.35	0.48	0.17	0.14	0.23	NA	-0.38	NA	-0.16	0.99996
4930555G01Rik	0	0	0	0	0	0	NA	NA	NA	NA	NA	NA
4930555K19Rik	0	0	0	0	0	0	NA	NA	NA	NA	NA	NA
4930555M17Rik	0	0	0	0	0	0	NA	NA	NA	NA	NA	NA
4930555O08Rik	0.68	0	0	0	0	0	-0.12	NA	0	NA	-0.11	NA
4930556G01Rik	0	0	0	0	0	0	NA	NA	NA	NA	NA	NA
4930556G22Rik	0	0	0	0	0	0	NA	NA	NA	NA	NA	NA
4930556I23Rik	51.01	35.18	156.2	94.42	57.68	53.01	1.02	0.00351	-0.83	0.02552	0.19	0.99996
4930556J24Rik	0.56	0.27	1.27	0.13	0.92	0.78	0.09	NA	0.14	NA	0.22	0.99996
4930556L07Rik	0	0	0	0	0	0	NA	NA	NA	NA	NA	NA
4930556M19Rik	0.07	0.07	0.64	0.52	0.46	0.1	1	NA	-0.4	NA	0.59	0.99996
4930556N13Rik	0.44	0.64	0	2.51	0.85	1.54	0.18	NA	0.03	NA	0.21	0.99996
4930557A04Rik	0	0.8	0	0	0	0	-0.12	NA	0	NA	-0.12	NA
4930557F10Rik	0	0	0	0	0	0	NA	NA	NA	NA	NA	NA
4930558G05Rik	0	0	0	0	0	0	NA	NA	NA	NA	NA	NA
4930558J18Rik	0	0.32	0.13	0	0	0	-0.12	NA	-0.05	NA	-0.17	NA
4930558J22Rik	0	0	0	0	0	0.58	0	NA	0.13	NA	0.13	NA
4930558K02Rik	0.58	0	0.22	0.52	0.21	0	0.01	NA	-0.13	NA	-0.12	NA
4930558N11Rik	0	0	0	0	0	0	NA	NA	NA	NA	NA	NA
4930562A09Rik	0	0	0.35	0	0	0	0.07	NA	-0.07	NA	0	NA
4930562C15Rik	1.06	0.75	1.85	0.75	0.78	0.84	0.1	0.90008	-0.29	0.68868	-0.19	0.99996
4930562D21Rik	0	0	0	0	0	0	NA	NA	NA	NA	NA	NA
4930562F07Rik	0	0	0	0	0	0.35	0	NA	0.08	NA	0.08	NA
4930562F17Rik	0	0	0	0	0	0	NA	NA	NA	NA	NA	NA
4930563D23Rik	0	0	0.48	0.57	0.09	0	0.62	NA	-0.53	NA	0.09	NA
4930563E18Rik	0.15	0	0.33	0	0	0.41	0.05	NA	0.05	NA	0.09	NA
4930563E22Rik	3	2	7.08	5.95	5.63	3.07	0.81	0.07018	-0.3	0.60491	0.51	0.99996
4930563I02Rik	0.42	0.31	0.24	1.99	0.7	0.3	0.29	NA	-0.24	NA	0.05	0.99996
4930563M21Rik	0	0.57	2.85	0	0.32	0.41	0.25	NA	-0.24	NA	0.01	NA
4930564B18Rik	0	0	0	0	0	0.37	0	NA	0.08	NA	0.08	NA
4930564D02Rik	0	0	0	0	0	0	NA	NA	NA	NA	NA	NA
4930565D16Rik	0	0	0	0	0	0	NA	NA	NA	NA	NA	NA
4930565N06Rik	5.94	6.96	1.82	4.17	6.22	8.15	-1.08	0.02105	1.08	0.02517	0	0.99996
4930566F21Rik	0	0	0	0	0	0	NA	NA	NA	NA	NA	NA
4930566N20Rik	0	0.09	0.43	1.02	0.73	0	0.34	NA	-0.15	NA	0.2	NA
4930567H17Rik	0	0	0	0	0	0	NA	NA	NA	NA	NA	NA
4930568A12Rik	2.78	5.12	1.4	1.53	2.51	4.28	-1.02	0.06329	0.77	0.2049	-0.25	0.99996
4930568D16Rik	0	0	0	0	0	0	NA	NA	NA	NA	NA	NA
4930568G15Rik	0.19	0.18	0.65	0.68	0.42	0.35	0.57	NA	-0.26	NA	0.32	0.99996
4930569F06Rik	0	0	0	0	0	0	NA	NA	NA	NA	NA	NA
4930570D08Rik	0	0	0	0	0	0	NA	NA	NA	NA	NA	NA
4930570G19Rik	8.11	5.86	19.74	18.66	9.47	9.31	1	0.00118	-0.74	0.02519	0.26	0.99996
4930570N18Rik	0	0.67	0.78	0	1.13	0	-0.01	NA	0.04	NA	0.03	NA
4930571K23Rik	0	0	0	0	0	0	NA	NA	NA	NA	NA	NA
4930571N24Rik	0	0	0	0	0	0	NA	NA	NA	NA	NA	NA
4930572O03Rik	0	0	0	0	0	0	NA	NA	NA	NA	NA	NA
4930577H14Rik	0	0	0	0	0	0	NA	NA	NA	NA	NA	NA
4930577N17Rik	1.32	2.32	0.64	0.56	1.08	0.39	-0.86	NA	0.17	NA	-0.68	0.99996
4930578C19Rik	0.13	0	2.3	2.23	0.82	0.36	1.98	8.3e-05	-1.02	NA	0.96	0.99996
4930578G10Rik	0.22	0.22	0.13	0	0.25	0.16	-0.14	NA	0.11	NA	-0.03	NA
4930578I06Rik	0	0	0	0	0	0	NA	NA	NA	NA	NA	NA
4930578I07Rik	0	0	0.19	0	0	0.46	0.05	NA	0.09	NA	0.15	NA
4930578M01Rik	5.6	1.83	10.14	8.09	4.69	2.45	0.6	0.31919	-0.7	0.25933	-0.1	0.99996
4930579C12Rik	0.06	0.69	0.07	0.17	0.48	0.17	-0.49	NA	0.34	NA	-0.14	0.99996
4930579D09Rik	0	0.47	0	0	0	0	-0.08	NA	0	NA	-0.07	NA
4930579F01Rik	0	0	0	0	0	0.15	0	NA	0.08	NA	0.08	NA
4930579G18Rik	43.74	42.65	65.33	51.15	45.01	47.07	0.05	0.919	-0.1	0.83624	-0.05	0.99996
4930579G24Rik	2.64	2.64	1.32	2.95	1.33	2.42	-0.4	0.53902	0.02	0.98696	-0.39	0.99996
4930579H20Rik	0	0	0	0	0	0.21	0	NA	0.08	NA	0.08	NA
4930579K19Rik	0.89	0.7	1.83	2.64	0.79	1.5	0.5	NA	-0.35	NA	0.15	0.99996
4930579M01Rik	0.12	0	0	0	0	0	-0.04	NA	0	NA	-0.03	NA
4930579O11Rik	0.31	0.62	0	0	0	0.88	-0.2	NA	0.17	NA	-0.03	NA
4930581F22Rik	23.03	17.65	34.29	28.03	27.45	20.09	0.23	0.54496	-0.16	0.71002	0.07	0.99996
4930583I09Rik	0.36	0.7	0.41	0.24	0	0	-0.12	NA	-0.12	NA	-0.24	NA
4930583K01Rik	0.24	0	0.28	0	0	0	0	NA	-0.05	NA	-0.06	NA
4930583P06Rik	3.68	3.29	2.2	3.68	1.42	6.3	-0.27	0.71098	0.27	NA	0.01	0.99996
4930584F24Rik	0	0	0	0	0	0	NA	NA	NA	NA	NA	NA
4930586N03Rik	0	0	0	0	0	0	NA	NA	NA	NA	NA	NA
4930587A21Rik	0	0	0	0	0	0	NA	NA	NA	NA	NA	NA
4930588K23Rik	0	0.23	0.46	0.16	0.19	0.16	0.14	NA	-0.09	NA	0.05	NA
4930589L23Rik	0	0	0	0	0	0.23	0	NA	0.08	NA	0.08	NA
4930589P08Rik	0.1	0.2	0	0	0.23	0.29	-0.13	NA	0.19	NA	0.06	NA
4930590H14Rik	0	0	0	0	0	0	NA	NA	NA	NA	NA	NA
4930590J08Rik	0	0.08	0.74	0.82	0.18	0.06	0.85	NA	-0.7	NA	0.15	0.99996
4930590L20Rik	0.2	0	0.47	0.28	0.45	0	0.08	NA	-0.03	NA	0.04	NA
4930591A17Rik	0	0	0	0	0	0	NA	NA	NA	NA	NA	NA
4930593A02Rik	0.16	0.15	0	0	0	0	-0.13	NA	0	NA	-0.12	NA
4930593C16Rik	0	0.38	0.44	0.79	2.79	0	0.09	NA	0.2	NA	0.29	NA
4930594C11Rik	3.03	1.48	0.7	2.73	1.36	1.77	-0.42	0.51685	0.04	0.96844	-0.39	0.99996
4930594M17Rik	0	0	0	0	0	0	NA	NA	NA	NA	NA	NA
4930594M22Rik	0.49	0.59	1.16	0.92	0.58	0.58	0.33	0.62904	-0.36	NA	-0.03	0.99996
4930594O21Rik	0	0	0	0	0	0	NA	NA	NA	NA	NA	NA
4930595D18Rik	0.41	0.95	0.32	0.37	0.61	0.78	-0.24	NA	0.21	NA	-0.04	NA
4930595M18Rik	0	0	0	0	0	0	NA	NA	NA	NA	NA	NA
4930596D02Rik	0	0	0	0	0	0	NA	NA	NA	NA	NA	NA
4930597A21Rik	0	0	0	0	0	0.45	0	NA	0.08	NA	0.08	NA
4930597O21Rik	0.69	0.22	1.71	0.78	0	0	0.26	NA	-0.56	NA	-0.3	NA
4930598A11Rik	0.36	1.06	1.65	0.24	1	0.76	0	NA	0.02	NA	0.02	NA
4930598F16Rik	0	0	0	0	0	0	NA	NA	NA	NA	NA	NA
4930599A14Rik	0.21	0	0	0	0.48	0	-0.04	NA	0.08	NA	0.04	NA
4930599N23Rik	2.18	1.51	0.88	0.87	1.57	2.53	-0.52	NA	0.52	NA	0	0.99996
4931400O07Rik	0	0	0	0	0	0	NA	NA	NA	NA	NA	NA
4931403E22Rik	10.48	10.6	16.68	14.64	17.43	11.41	0.15	0.81555	0.07	0.9261	0.22	0.99996
4931403G20Rik	0.27	0.39	0.31	1.53	0.59	0.37	0.32	NA	-0.23	NA	0.09	0.99996
4931403M11Rik	0	0.22	0.26	0.15	0	0.32	0.03	NA	-0.01	NA	0.02	NA
4931406B18Rik	0.08	0.12	0.09	0.05	0.13	0	-0.14	NA	0.01	NA	-0.13	NA
4931406C07Rik	65.3	63.34	61.42	73.66	65.69	66.57	-0.27	0.43302	0.17	0.68132	-0.1	0.99996
4931406G06Rik	0	0	0	0	0	0	NA	NA	NA	NA	NA	NA
4931406P16Rik	13.38	12.53	14.9	14.77	15.05	15.59	-0.16	0.67681	0.24	0.51359	0.09	0.99996
4931408C20Rik	0	0	0	0	0	0	NA	NA	NA	NA	NA	NA
4931409K22Rik	0.64	0	0.5	0.18	0.07	0.28	-0.05	NA	-0.13	NA	-0.17	0.99996
4931413I07Rik	0	0	0.17	0	0.33	0	0.03	NA	0.04	NA	0.08	NA
4931413K12Rik	3.08	3.19	2.12	3.93	3.61	1.24	-0.24	0.74754	-0.07	0.94263	-0.3	0.99996
4931414P19Rik	5.46	6.29	3.66	4.55	5.04	5.53	-0.72	0.11201	0.46	0.38106	-0.26	0.99996
4931415C17Rik	1.26	1.12	3.07	2.58	1.27	1.39	0.61	0.27951	-0.6	0.31993	0.01	0.99996
4931417E11Rik	0	0	0	0	0	0	NA	NA	NA	NA	NA	NA
4931422A03Rik	2.11	4.63	0.65	1.81	2.5	3.96	-0.97	0.08369	0.82	0.17343	-0.15	0.99996
4931423N10Rik	1.86	0.83	2.52	2.44	2.31	1.66	0.33	0.63333	-0.07	0.94254	0.26	0.99996
4931428F04Rik	9.19	6.67	19.01	11.27	13.89	8.8	0.48	0.24988	-0.17	0.75985	0.31	0.99996
4931428L18Rik	0	0	0	0	0	0	NA	NA	NA	NA	NA	NA
4931429I11Rik	0.68	0.2	0.78	1.65	0.15	0.28	0.54	NA	-0.91	NA	-0.36	0.99996
4931429L15Rik	1.28	1.56	2.26	1.65	1.18	1.72	0.05	0.95416	-0.12	NA	-0.07	0.99996
4931429P17Rik	0.17	0	0.19	0.38	0.12	0.55	0.18	NA	0.09	NA	0.27	NA
4931431C16Rik	0	0	0	0	0	0	NA	NA	NA	NA	NA	NA
4931431F19Rik	0	0	0	0	0	0	NA	NA	NA	NA	NA	NA
4931440F15Rik	0.31	0.34	0.71	0.84	0.54	0.63	0.4	NA	-0.1	NA	0.3	0.99996
4931440J10Rik	0	0	0.29	0.69	0	0	0.19	NA	-0.19	NA	0	NA
4931440P22Rik	0.74	0.47	0.96	1	0.37	0.64	0.2	0.78993	-0.41	NA	-0.21	0.99996
4932411E22Rik	0.08	0.04	0.39	0.23	0.85	0.18	0.31	NA	0.28	NA	0.59	0.99996
4932411K12Rik	0	0	0	0	0	0	NA	NA	NA	NA	NA	NA
4932411N23Rik	0	0	0	0	0	0	NA	NA	NA	NA	NA	NA
4932412D23Rik	0.09	0.04	0.1	0.24	0.05	0.12	0.22	NA	-0.17	NA	0.05	NA
4932413F04Rik	0.41	0.28	0.56	1.16	0.5	0.11	0.37	NA	-0.46	NA	-0.09	0.99996
4932414J04Rik	0	0	0	0	0	0	NA	NA	NA	NA	NA	NA
4932414N04Rik	0.03	0	0	0	0	0	-0.04	NA	0	NA	-0.03	NA
4932415D10Rik	0	0	0	0	0	0	NA	NA	NA	NA	NA	NA
4932415M13Rik	0	0	0	0	0	0	NA	NA	NA	NA	NA	NA
4932416K20Rik	0	0	0	0	0	0	NA	NA	NA	NA	NA	NA
4932418E24Rik	0.24	0.34	0.08	0.47	0.54	0.39	-0.13	NA	0.3	NA	0.17	0.99996
4932429P05Rik	0	0	0.08	0	0	0	0.07	NA	-0.07	NA	0	NA
4932430I15Rik	0	0	0	0	0	0	NA	NA	NA	NA	NA	NA
4932431L22Rik	0	0	0	0	0	0	NA	NA	NA	NA	NA	NA
4932431P20Rik	0.02	0	0.03	0.03	0.13	0	0.07	NA	0.17	NA	0.24	NA
4932435O22Rik	0.06	0.06	0	0.17	0.07	0	0.01	NA	-0.08	NA	-0.07	NA
4932438A13Rik	17.64	17.06	29.07	26.32	20.34	20.61	0.29	0.33255	-0.2	0.54793	0.08	0.99996
4932438H23Rik	0.32	0.73	0.72	1.23	1.44	0.28	0.2	0.78178	0	NA	0.21	0.99996
4932441J04Rik	0.74	0.52	0.74	0.55	1.01	0.47	-0.18	0.81479	0.23	NA	0.05	0.99996
4932442E05Rik	3.57	3.34	2.05	4.84	3.82	6.95	-0.25	0.70583	0.61	0.29621	0.36	0.99996
4932442L08Rik	0.07	0.22	0.77	0.71	0.33	0.32	0.64	NA	-0.38	NA	0.26	0.99996
4932443I19Rik	1.16	1.28	1.33	1.37	1.44	1.63	-0.08	NA	0.14	NA	0.06	0.99996
4932443L11Rik	0.36	0.39	0.78	0.65	0.09	0.45	0.21	NA	-0.4	NA	-0.19	0.99996
4932702P03Rik	0.65	0.51	2.3	1.65	1.14	0.8	0.92	0.08377	-0.55	0.38118	0.37	0.99996
4933400A11Rik	0	0	0	0.23	0	0.24	0.07	NA	0.01	NA	0.08	NA
4933400C23Rik	0	0	0.13	0	0	0	0.07	NA	-0.07	NA	0	NA
4933400F21Rik	0.8	0.68	0.5	1.49	0.55	0.51	0.04	0.96439	-0.33	NA	-0.29	0.99996
4933401B06Rik	0	0	0	0	0	0	NA	NA	NA	NA	NA	NA
4933401J01Rik	0.21	0	0	0	0	0	-0.08	NA	0	NA	-0.07	NA
4933402C06Rik	0	0	0	0	0.25	0	0	NA	0.08	NA	0.08	NA
4933402D24Rik	0.77	1.2	2.87	2.52	1.5	1.54	0.6	0.33013	-0.36	NA	0.24	0.99996
4933402E13Rik	0	0	0	0	0	0	NA	NA	NA	NA	NA	NA
4933402J07Rik	0	0	0.2	0	0	0	0.07	NA	-0.07	NA	0	NA
4933402N03Rik	0	0	0.07	0	0	0	0.04	NA	-0.03	NA	0	NA
4933402N22Rik	0	0	0	0	0	0	NA	NA	NA	NA	NA	NA
4933402P03Rik	0.28	0.2	0	0.37	0.38	0.58	-0.09	NA	0.27	NA	0.17	NA
4933403L11Rik	7.15	10.86	1.39	4.23	9.16	10.2	-1.32	0.00823	1.27	0.01417	-0.05	0.99996
4933403O08Rik	0	0	0	0	0	0	NA	NA	NA	NA	NA	NA
4933404I11Rik	0	0	0	0.25	0	0	0.07	NA	-0.07	NA	0	NA
4933404K08Rik	0	0	0	0	0	0	NA	NA	NA	NA	NA	NA
4933404O12Rik	8.39	6.29	10.86	8.37	7.49	5.68	0.02	0.96531	-0.29	0.51331	-0.27	0.99996
4933405D12Rik	0.15	0.07	0.53	0	0	0.21	0.07	NA	-0.09	NA	-0.01	NA
4933405E24Rik	0	0	0	0	0	0	NA	NA	NA	NA	NA	NA
4933405L10Rik	1.4	1.92	3.1	2.27	2.07	1.57	0.16	0.83188	-0.18	NA	-0.02	0.99996
4933405O20Rik	0.84	0.17	0.19	0.68	0.37	0	-0.1	NA	-0.14	NA	-0.23	NA
4933406C10Rik	9.41	6.55	15.59	10.65	9.89	7.66	0.3	0.50909	-0.31	0.53336	0	0.99996
4933406D12Rik	0	0	0	0	0	0	NA	NA	NA	NA	NA	NA
4933406F09Rik	0	0	0	0	0	0	NA	NA	NA	NA	NA	NA
4933406G16Rik	0	0	0	0	0	0	NA	NA	NA	NA	NA	NA
4933406I18Rik	6.02	5.1	5.18	9.17	5.54	7.6	0.01	0.98598	0.06	0.93935	0.07	0.99996
4933406J08Rik	0	0	0	0	0	0	NA	NA	NA	NA	NA	NA
4933406J10Rik	1.29	0.11	0.54	0.16	1.17	0.33	-0.22	NA	0.22	NA	0	NA
4933406K04Rik	0	0	0.1	0	0	0	0.07	NA	-0.07	NA	0	NA
4933406M09Rik	0	0.06	0.29	0.17	0	0	0.16	NA	-0.2	NA	-0.04	NA
4933406P04Rik	0.88	0.49	0.58	0.51	0.56	0.18	-0.23	NA	-0.09	NA	-0.32	0.99996
4933407E24Rik	0.7	0.69	0.67	3	0.65	0.33	0.34	NA	-0.48	NA	-0.14	0.99996
4933407I08Rik	1.22	0.43	2.1	2.83	1.06	1.23	0.56	NA	-0.42	NA	0.14	0.99996
4933407K13Rik	5.02	4.35	9.11	7.82	5.14	6.12	0.43	0.2456	-0.33	0.43878	0.11	0.99996
4933407L21Rik	1.15	1.13	2.4	1.55	2.02	1.42	0.29	0.6659	0.01	0.98921	0.3	0.99996
4933408B17Rik	10.02	6.91	19.33	13.18	11.16	9.78	0.5	0.21737	-0.36	0.44013	0.14	0.99996
4933408J17Rik	0	0	0	0	0	0	NA	NA	NA	NA	NA	NA
4933408N05Rik	0	0	0.49	0.1	0	0	0.19	NA	-0.19	NA	0	NA
4933409D19Rik	0	0	0	0	0	0	NA	NA	NA	NA	NA	NA
4933409G03Rik	0	0	0	0	0	0	NA	NA	NA	NA	NA	NA
4933411E06Rik	0	0	0	0	0	0	NA	NA	NA	NA	NA	NA
4933411G06Rik	0	0	0	0	0	0	NA	NA	NA	NA	NA	NA
4933411G11Rik	0	0	0.05	0	0	0	0.04	NA	-0.03	NA	0	NA
4933411K16Rik	0.82	0.48	0.19	0.55	1.27	1.5	-0.3	NA	0.67	NA	0.37	0.99996
4933411O13Rik	0.33	0.11	0.5	0.22	0	0	0.08	NA	-0.37	NA	-0.29	NA
4933412A08Rik	0	0	0	0	0	0	NA	NA	NA	NA	NA	NA
4933412E24Rik	0	0	0	0	0	0	NA	NA	NA	NA	NA	NA
4933413C19Rik	0.15	0.2	0.18	0.41	0.17	0	0.07	NA	-0.22	NA	-0.15	NA
4933413G19Rik	2.89	2.36	1.66	2.12	2.34	2.2	-0.54	0.36758	0.3	0.6792	-0.24	0.99996
4933413J09Rik	0.96	0.32	1.96	0.38	0.36	0.13	0.26	0.71908	-0.84	NA	-0.58	0.99996
4933413L06Rik	1.14	0.51	0.6	0.56	0.81	2.19	-0.23	NA	0.49	NA	0.27	0.99996
4933414I15Rik	0	0	0	0	0	0	NA	NA	NA	NA	NA	NA
4933415A04Rik	1.46	1.27	2.32	2.97	1.81	1.19	0.37	0.58236	-0.38	0.59746	-0.01	0.99996
4933415F23Rik	0	0	0	0	0.14	0	0	NA	0.08	NA	0.08	NA
4933416C03Rik	0.2	0	0.34	0.27	0	0	0.17	NA	-0.3	NA	-0.13	NA
4933416E03Rik	0	0	0	0	0	0	NA	NA	NA	NA	NA	NA
4933416E14Rik	0	0.34	1.54	1.1	0.32	0.33	0.7	NA	-0.57	NA	0.13	0.99996
4933416I08Rik	0.64	0.63	0.92	1.52	1.07	1.58	0.14	NA	0.09	NA	0.24	0.99996
4933416M07Rik	0	0	0	0	0	0	NA	NA	NA	NA	NA	NA
4933417A18Rik	0	0	0.22	0	0	0	0.07	NA	-0.07	NA	0	NA
4933417C20Rik	0.12	0.24	0.07	0	0	0.17	-0.19	NA	0.07	NA	-0.13	NA
4933417D19Rik	10.38	5.13	16.55	9.7	10.8	6.59	0.31	0.60557	-0.28	0.66244	0.02	0.99996
4933417E11Rik	0	0	0.24	0	0	0	0.07	NA	-0.07	NA	0	NA
4933417O13Rik	0.15	0	0.34	0	0.16	0	0.05	NA	-0.05	NA	0	NA
4933421A08Rik	0.55	0.34	0.32	0.93	0.61	0.19	0.04	NA	-0.11	NA	-0.07	0.99996
4933421I07Rik	0	0	0	0	0	0	NA	NA	NA	NA	NA	NA
4933421O10Rik	6.37	6.1	10.34	11.32	8.17	7.84	0.38	0.33155	-0.2	0.68138	0.18	0.99996
4933423P22Rik	1.49	1.28	1.52	2.18	0.95	1.2	0.05	0.94958	-0.42	0.49958	-0.37	0.99996
4933424G06Rik	1.74	0.57	5.15	2.74	1.77	0.61	0.58	NA	-0.6	NA	-0.02	0.99996
4933424L21Rik	0.19	0.56	0.22	0	0	0.94	-0.19	NA	0.21	NA	0.02	NA
4933424M12Rik	7.2	5.47	1.93	3.77	4.32	7.84	-1.05	0.03178	0.91	0.08188	-0.14	0.99996
4933425L06Rik	0	0	0.12	0	0.06	0.29	0.07	NA	0.14	NA	0.21	NA
4933426K07Rik	1.53	0.43	0.25	0.79	0.49	1.64	-0.36	NA	0.37	NA	0.01	0.99996
4933427D06Rik	0.08	0	0.09	0.21	0.04	0	0.15	NA	-0.19	NA	-0.04	NA
4933427D14Rik	75.97	54.05	134.82	101.61	75.18	69.28	0.46	0.1173	-0.45	0.14483	0.01	0.99996
4933427E11Rik	0	0.18	0	0	0	0.13	-0.07	NA	0.04	NA	-0.03	NA
4933427E13Rik	0	0	0.06	0	0	0	0.04	NA	-0.03	NA	0	NA
4933427G17Rik	0.77	1.28	1.02	1.12	1.18	0.91	-0.15	NA	0.09	NA	-0.07	0.99996
4933427G23Rik	3.46	2.9	4.28	2.86	3.53	2.27	-0.15	0.81917	-0.06	0.9436	-0.21	0.99996
4933427I04Rik	0.62	0.56	2.79	2.03	1.15	0.8	0.91	0.10865	-0.63	NA	0.28	0.99996
4933427I22Rik	1.17	0.71	1.09	0.39	0.49	0.62	-0.26	NA	-0.06	NA	-0.32	0.99996
4933427J07Rik	0	0	0	0	0	0	NA	NA	NA	NA	NA	NA
4933428C19Rik	0	0	0	0	0	0	NA	NA	NA	NA	NA	NA
4933428G20Rik	20.52	8.31	29.1	23.38	18.63	10.92	0.42	0.40398	-0.5	0.34091	-0.07	0.99996
4933428M09Rik	0	0	0	0	0	0	NA	NA	NA	NA	NA	NA
4933429H19Rik	0	0.11	0	0.15	0	0	0	NA	-0.03	NA	-0.03	NA
4933430I17Rik	1.65	0.87	1.82	2.14	1.12	1.16	0.17	0.82483	-0.31	NA	-0.14	0.99996
4933430M04Rik	0	0.89	1.05	0.82	1.35	1.28	0.1	NA	0.16	NA	0.27	0.99996
4933431E20Rik	27.35	24.87	39.54	35.51	28.18	24.07	0.15	0.6777	-0.29	0.37554	-0.14	0.99996
4933431K14Rik	2.84	3.6	6.33	2.03	4.26	3.29	-0.01	0.98604	0.05	0.95422	0.04	0.99996
4933431K23Rik	0.05	0.07	0.23	0.24	0.06	0	0.32	NA	-0.45	NA	-0.12	NA
4933433C11Rik	0.23	0	0.8	1.26	0.39	0.16	0.67	NA	-0.49	NA	0.18	0.99996
4933433F19Rik	0	0.2	0.12	0	0	0	-0.04	NA	-0.03	NA	-0.07	NA
4933433G15Rik	1.18	0.91	0.57	0.51	0.69	0.44	-0.53	NA	0.1	NA	-0.43	0.99996
4933434E20Rik	51.86	47.34	60.35	61	53.43	53.12	-0.07	0.85364	0.03	0.95259	-0.04	0.99996
4933434M16Rik	0.11	0	0.25	0	0.12	0	0.05	NA	-0.05	NA	0	NA
4933435F18Rik	0	0	0	0	0	0	NA	NA	NA	NA	NA	NA
4933436E23Rik	0	0	0	0	0	0	NA	NA	NA	NA	NA	NA
4933436F18Rik	0	0	0	0.38	0	0.79	0.06	NA	0.08	NA	0.14	NA
4933436I01Rik	0	0	0	0	0	0	NA	NA	NA	NA	NA	NA
4933436I20Rik	0	0	0.12	0.14	0	0	0.12	NA	-0.12	NA	0	NA
4933438A12Rik	0	0	0	0	0	0	NA	NA	NA	NA	NA	NA
4933438K21Rik	0	0	0	0	0	0	NA	NA	NA	NA	NA	NA
4933439C10Rik	65.36	50.73	76.03	47.92	56.8	49.38	-0.25	0.48909	0	0.99696	-0.25	0.99996
4933439K11Rik	1.07	0.34	1.76	1.5	1.02	0.65	0.48	0.46078	-0.41	NA	0.06	0.99996
4933440J02Rik	0	0	0	0	0	0	NA	NA	NA	NA	NA	NA
4933440M02Rik	0	0	0	0	0	0	NA	NA	NA	NA	NA	NA
4933440N22Rik	0	0	0	0	0	0	NA	NA	NA	NA	NA	NA
5031410I06Rik	0.11	0	0.09	0.2	0	0	0.1	NA	-0.2	NA	-0.1	NA
5031414D18Rik	51.41	56.32	12.42	36.08	47.13	57.49	-1.2	0.00415	1.04	0.01785	-0.16	0.99996
5031415H12Rik	3.69	0.85	4.23	4.31	1.67	1.79	0.39	0.54846	-0.68	0.26369	-0.29	0.99996
5031425E22Rik	16.16	15.43	19.38	21.07	16.46	17.04	-0.01	0.98526	-0.05	0.91476	-0.06	0.99996
5031425F14Rik	0.86	0.42	1.73	0.58	1.79	0.98	0.21	0.77856	0.23	NA	0.44	0.99996
5031434C07Rik	0.07	0	0.16	0	0.15	0.34	0.06	NA	0.28	NA	0.34	NA
5031434O11Rik	34.89	23.85	49.56	34.24	33.25	28.42	0.14	0.74796	-0.2	0.64156	-0.06	0.99996
5031439G07Rik	150.34	110.26	172.83	124.01	213.13	135.66	-0.16	0.69443	0.41	0.2625	0.24	0.99996
5033403F01Rik	1.23	0.81	0.57	0.22	0.64	0.81	-0.53	NA	0.29	NA	-0.23	0.99996
5033404E19Rik	0.85	0.83	3.65	2.01	0.94	0.89	0.6	NA	-0.6	NA	-0.01	0.99996
5033417F24Rik	3.92	2.42	8.56	6.93	5.11	3.73	0.71	0.15286	-0.46	0.42825	0.26	0.99996
5033423K11Rik	0	0	0	0	0	0	NA	NA	NA	NA	NA	NA
5033426O07Rik	0.33	0	0.13	0	0.48	0.31	-0.13	NA	0.34	NA	0.2	NA
5033428I22Rik	0	0	0	0	0	0	NA	NA	NA	NA	NA	NA
5033430I15Rik	1.9	1.16	3.27	0.64	2.37	1.33	-0.01	NA	0.06	NA	0.05	0.99996
5330406M23Rik	5.28	2.64	2.48	8.47	2.57	3.03	0.1	0.90071	-0.49	0.45665	-0.39	0.99996
5330411J11Rik	0	0.12	0.14	0.17	0	0	0.06	NA	-0.14	NA	-0.08	NA
5330413P13Rik	0.23	0.3	0.58	0.52	0.21	0.43	0.32	0.64416	-0.27	NA	0.06	0.99996
5330416C01Rik	0.34	0.06	0.99	0.58	0.27	0.13	0.61	NA	-0.63	NA	-0.02	0.99996
5330417C22Rik	35.59	24.05	80.21	58.49	40.65	33.32	0.79	0.00678	-0.63	0.04185	0.16	0.99996
5330417H12Rik	0	0	0	0.51	0.11	0	0.13	NA	-0.1	NA	0.03	NA
5330426P16Rik	15.03	12.13	13.02	15.55	11.64	12.45	-0.26	0.51181	-0.03	0.95737	-0.29	0.99996
5330429C05Rik	1.62	0.45	1.33	0.63	0	0.65	-0.07	NA	-0.14	NA	-0.22	NA
5330434G04Rik	2.1	1.28	3.37	4.47	2.31	2.47	0.71	0.10561	-0.41	0.42391	0.3	0.99996
5330438D12Rik	15.8	15.14	21.51	19.74	17.86	20.37	0.04	0.93707	0.1	0.84853	0.14	0.99996
5330438I03Rik	0.56	0.7	1.41	1.07	0.44	0.45	0.32	NA	-0.61	NA	-0.29	0.99996
5330439A09Rik	2.53	0.99	5.92	4.51	1.23	1.14	0.7	0.23927	-1.02	NA	-0.31	0.99996
5330439B14Rik	0.32	0	0	0	0	0	-0.12	NA	0	NA	-0.11	NA
5330439K02Rik	1.32	0.57	1.85	2.84	0.87	1.1	0.56	0.37311	-0.59	NA	-0.03	0.99996
5430400D12Rik	1.36	1.47	1.64	2.77	1.28	1.34	0.15	0.84564	-0.29	NA	-0.14	0.99996
5430401F13Rik	0	0.15	0	0	0	0	-0.04	NA	0	NA	-0.03	NA
5430402E10Rik	0	0	0	0	0	0	NA	NA	NA	NA	NA	NA
5430402O13Rik	1.68	1.54	1.29	3.19	1.49	0.47	0.05	NA	-0.37	NA	-0.32	0.99996
5430403G16Rik	5.51	4.37	6.05	6.45	4.23	5.04	-0.02	0.97859	-0.18	0.75826	-0.2	0.99996
5430405H02Rik	4.52	2.87	3.74	3.81	2.99	2.39	-0.26	0.63157	-0.22	0.71851	-0.48	0.99996
5430416N02Rik	4.88	5.11	9.36	10.17	5.87	7.68	0.52	0.20425	-0.27	0.59304	0.25	0.99996
5430416O09Rik	0.44	0.43	0.86	0.64	0.61	0.16	0.19	NA	-0.34	NA	-0.15	0.99996
5430419D17Rik	0	0.07	0	0.19	0	0	0.06	NA	-0.12	NA	-0.06	NA
5430420F09Rik	0.94	0.8	0.43	1.36	0.7	0.53	-0.12	NA	-0.12	NA	-0.25	0.99996
5430421N21Rik	0.12	0	0	0	0	0	-0.08	NA	0	NA	-0.07	NA
5430427M07Rik	0	0	0	0	0	1.45	0	NA	0.08	NA	0.08	NA
5430427O19Rik	12.12	12.94	3.24	9.85	13.07	14.93	-0.99	0.02698	1	0.03064	0.01	0.99996
5430433H01Rik	0.42	0	0	0	0	0	-0.08	NA	0	NA	-0.07	NA
5530400C23Rik	0	0	0	0	0	0	NA	NA	NA	NA	NA	NA
5530400K19Rik	0.59	0	0.27	0	0	0.17	-0.14	NA	-0.02	NA	-0.17	NA
5530401A14Rik	1.02	0.49	1.17	1.85	0.55	0.59	0.42	0.5096	-0.72	0.23996	-0.29	0.99996
5530601H04Rik	13.59	11.92	22.26	18.79	12.21	14	0.29	0.3814	-0.39	0.24131	-0.1	0.99996
5730403I07Rik	0	0.22	0.38	0.6	0.25	0.16	0.31	NA	-0.22	NA	0.09	NA
5730405O15Rik	3.51	2.77	6.14	2.83	2.66	2.59	0.1	0.89619	-0.37	0.5828	-0.27	0.99996
5730408A14Rik	0.37	0	0.99	2.01	0.55	0.52	0.78	NA	-0.47	NA	0.31	0.99996
5730409E04Rik	30.54	30.44	29.49	31.98	35.12	30.37	-0.33	0.33424	0.28	0.45665	-0.05	0.99996
5730412P04Rik	0	0	0	0	0	0.55	0	NA	0.13	NA	0.13	NA
5730416F02Rik	0	0	0.16	0	0.15	0	0.04	NA	0.01	NA	0.04	NA
5730419F03Rik	0	0	0.12	0	0.12	0	0.06	NA	0.01	NA	0.06	NA
5730420D15Rik	0	0.75	0	0.52	0.21	0.13	-0.11	NA	-0.03	NA	-0.14	NA
5730422E09Rik	0.73	0.78	1.82	0.91	0.34	1.2	0.2	NA	-0.24	NA	-0.04	0.99996
5730435O14Rik	3.73	4.13	1.49	3.95	4.67	1.59	-0.41	0.53951	0.17	NA	-0.24	0.99996
5730437C11Rik	0	0	0	0	0	0	NA	NA	NA	NA	NA	NA
5730455P16Rik	26.42	28.59	32.25	29.98	27.64	25.84	-0.18	0.61679	0	0.99695	-0.18	0.99996
5730457N03Rik	0	0	0.09	0	0.08	0	0.06	NA	0.01	NA	0.06	NA
5730460C07Rik	0	0	0	0	0.14	0	0	NA	0.08	NA	0.08	NA
5730488B01Rik	0	0	0	0	0	0	NA	NA	NA	NA	NA	NA
5730507C01Rik	0.27	0.09	0.31	0.24	0.4	0	0.03	NA	-0.03	NA	0	NA
5730508B09Rik	3.64	3.13	5.95	6.21	4.64	2.8	0.38	0.49354	-0.39	0.50862	-0.01	0.99996
5730522E02Rik	7.59	6.27	15.95	9.79	5.35	7.47	0.45	0.26891	-0.67	0.09114	-0.22	0.99996
5730559C18Rik	1.97	1.69	3.38	3.22	1.38	1.56	0.39	0.44465	-0.75	0.1144	-0.36	0.99996
5730585A16Rik	0	0	0	0	0	0	NA	NA	NA	NA	NA	NA
5730596B20Rik	0	0	0	0	0	0	NA	NA	NA	NA	NA	NA
5830405F06Rik	0	0	0	0	0	0	NA	NA	NA	NA	NA	NA
5830411N06Rik	0.31	0.59	0.69	0.58	0.54	0.88	0.05	0.95736	0.2	NA	0.24	0.99996
5830415B17Rik	0.77	1.23	0.44	0.92	0.64	1.63	-0.29	NA	0.29	NA	0.01	0.99996
5830415F09Rik	12.03	10.14	10.9	11.51	8.43	12.44	-0.29	0.53912	0.1	0.86936	-0.19	0.99996
5830415G21Rik	0	0	0.78	0.92	0.75	0	0.44	NA	-0.19	NA	0.25	NA
5830416P10Rik	12.33	7.77	24.54	13.81	5.74	9.09	0.49	0.25039	-0.96	0.01305	-0.47	0.99996
5830417I10Rik	8.5	6.01	12.94	12.81	10.76	8.93	0.43	0.21293	-0.16	0.72156	0.27	0.99996
5830418P13Rik	2.11	1.73	3.59	4.14	1.4	1.82	0.49	0.3604	-0.78	0.13017	-0.29	0.99996
5830428H23Rik	86.88	64.4	149.45	133.17	88.45	86.84	0.51	0.06018	-0.44	0.12764	0.07	0.99996
5830432E09Rik	3.04	2.66	0.69	2.67	2.21	2.14	-0.75	0.17363	0.37	0.58244	-0.37	0.99996
5830444B04Rik	4.53	8.14	2.4	5.37	5.18	6.37	-0.83	0.07976	0.59	0.27008	-0.24	0.99996
5830444F18Rik	0.11	0.11	0.26	0.15	0.5	0	0.06	NA	0.07	NA	0.13	NA
5830454E08Rik	3.73	3.65	4.63	3.78	2.41	3.49	-0.1	0.90185	-0.15	NA	-0.25	0.99996
5830462I19Rik	0.97	0.29	0.92	1.13	1.04	0.7	0.19	0.80158	-0.02	NA	0.18	0.99996
5830468F06Rik	0.2	1.5	0.94	2.77	0.23	0.58	0.23	NA	-0.51	NA	-0.28	0.99996
5830473C10Rik	0.19	0	0	0.1	0.09	0	-0.08	NA	-0.01	NA	-0.08	NA
5930403N24Rik	2.09	2.16	0.71	0.68	2.11	2.97	-1.43	0.00148	1.52	0.00104	0.08	0.99996
5930409G06Rik	8.48	3.87	22.66	20.78	13.54	10.69	1.2	0.0029	-0.52	0.28768	0.68	0.99996
5930412G12Rik	1.33	0.82	1.64	1.98	2.21	1.36	0.27	0.69145	0.13	0.87887	0.39	0.99996
5930422O12Rik	10.62	8.43	27.46	19.28	19.53	17.95	0.76	0.08007	-0.08	0.90265	0.67	0.99996
6030407O03Rik	0.18	0.54	2.18	0.5	0.05	0.26	0.54	NA	-0.83	NA	-0.3	0.99996
6030408B16Rik	0.23	0.11	0.59	0	0.13	0.16	0.06	NA	-0.11	NA	-0.04	NA
6030419C18Rik	19.48	21.42	24.05	14.72	25.46	21.67	-0.41	0.31448	0.44	0.28997	0.04	0.99996
6030442E23Rik	0	0	0	0	0	0	NA	NA	NA	NA	NA	NA
6030442K20Rik	0.66	0.8	1.34	2.27	1.01	1.29	0.49	0.44175	-0.24	NA	0.25	0.99996
6030443J06Rik	0.31	0.32	0.58	0.7	0.46	0.63	0.39	0.54881	-0.02	0.9875	0.38	0.99996
6030445D17Rik	0.13	0	0.3	0.53	0.14	0.37	0.3	NA	-0.1	NA	0.2	NA
6030452D12Rik	0	0	0	0	0	0	NA	NA	NA	NA	NA	NA
6030458C11Rik	36.88	36.98	64.5	57.45	42.66	44.14	0.33	0.29312	-0.25	0.47187	0.07	0.99996
6030460B20Rik	0.75	0.63	0.61	0.87	0.95	0.9	-0.07	NA	0.16	NA	0.09	0.99996
6030468B19Rik	15.08	17.36	4.36	8.85	18.59	17.94	-1.27	0.00327	1.28	0.00421	0.01	0.99996
6030469F06Rik	0	0	0	0	0	0	NA	NA	NA	NA	NA	NA
6030471H07Rik	0	0	0	0	0	0	NA	NA	NA	NA	NA	NA
6030498E09Rik	0.17	0	0.4	0	0	0.25	0.05	NA	-0.03	NA	0.02	NA
6230400D17Rik	4.21	4.06	2.92	3.15	3.95	4.8	-0.57	0.30382	0.52	0.38958	-0.05	0.99996
6230415J03Rik	12.26	11.12	10.15	13.3	12.05	14.24	-0.31	0.4365	0.34	0.42724	0.02	0.99996
6330403A02Rik	78.39	75.73	139.89	101.64	64.17	64.16	0.25	0.44175	-0.64	0.02413	-0.39	0.99996
6330403K07Rik	86.46	70.9	102.09	91.65	123.52	82.67	-0.06	0.89857	0.27	0.47235	0.22	0.99996
6330403L08Rik	6.05	5.01	6.69	5.29	5.31	5.98	-0.22	0.61914	0.12	0.82352	-0.1	0.99996
6330403N20Rik	0.85	0.65	1.96	2.96	2.11	0.27	0.51	NA	-0.35	NA	0.16	0.99996
6330408A02Rik	5.11	4.53	6.9	5.74	5.36	5.35	0.02	0.96466	-0.02	0.97607	0	0.99996
6330409D20Rik	2.68	2.01	1.27	2.03	4.29	3.88	-0.5	0.42361	0.92	0.10597	0.42	0.99996
6330416G13Rik	35.8	33.11	18.33	30.61	38.97	39.83	-0.75	0.03165	0.79	0.02651	0.04	0.99996
6330418K02Rik	18.89	14.63	5.23	9.93	12.34	22.05	-1.14	0.01093	1.06	0.02221	-0.07	0.99996
6330549D23Rik	1.75	1.54	2.25	1.18	1.44	2.11	-0.21	0.76521	0.19	0.81389	-0.02	0.99996
6330562C20Rik	6.46	7.42	4.87	9.57	5.15	9.66	-0.21	0.76093	0.17	0.82802	-0.04	0.99996
6430503K07Rik	3.32	2.56	2.99	3.21	4.73	4.67	-0.12	NA	0.37	NA	0.25	0.99996
6430511E19Rik	7.68	7.1	10.95	11.12	7.54	7.82	0.19	0.67007	-0.27	0.54063	-0.08	0.99996
6430531B16Rik	0.47	1.21	1.55	1.11	1.04	0.66	0.12	NA	-0.19	NA	-0.07	0.99996
6430548M08Rik	53.05	42.23	72.52	57.73	57.48	46.67	0.08	0.83721	-0.1	0.81425	-0.02	0.99996
6430550D23Rik	3.96	2.62	6.12	4.35	3.81	3.81	0.26	0.59499	-0.2	0.72337	0.07	0.99996
6430562O15Rik	2	1.48	4.37	2.79	1.94	1.98	0.55	0.24669	-0.52	0.30045	0.02	0.99996
6430571L13Rik	3.3	2.47	4.76	3.52	6.36	1.85	0.11	0.8796	0.13	0.86635	0.24	0.99996
6430573F11Rik	5.95	4.31	10.87	8.68	9.74	6.22	0.49	0.22665	-0.07	0.90724	0.42	0.99996
6430573P05Rik	0.43	0.68	0.89	0.59	0.29	0.61	0.01	NA	-0.19	NA	-0.18	0.99996
6430590A07Rik	3.72	2.57	4.9	4.29	4.12	3.23	0.12	0.87646	-0.07	0.94167	0.05	0.99996
6430628N08Rik	0	0	0.65	0.19	0.31	0.59	0.35	NA	0.07	NA	0.42	NA
6430710C18Rik	0.1	0	0	0.2	0	0	0.04	NA	-0.09	NA	-0.06	NA
6530401F13Rik	5.49	3.25	7.97	4.21	3.79	2.91	0.08	0.92213	-0.41	0.55089	-0.33	0.99996
6530402F18Rik	6.43	4.98	11.12	5.66	6.5	6.11	0.16	0.76719	-0.16	0.78751	0	0.99996
6530403H02Rik	1.86	1.24	4.43	3.39	0.91	1.5	0.74	0.14839	-1.08	0.02739	-0.35	0.99996
6530409C15Rik	2.75	3.52	2.19	2.96	3.23	4.81	-0.45	0.44807	0.59	0.31968	0.14	0.99996
6530411M01Rik	1.64	0.21	2.26	0.89	1.21	1.38	0.14	NA	-0.02	NA	0.12	0.99996
6720427I07Rik	15.46	12.99	31.89	33.29	19.92	18.15	0.76	0.01496	-0.51	0.14092	0.25	0.99996
6720464F23Rik	0.13	0.06	0.59	0.39	0.14	0.09	0.57	NA	-0.53	NA	0.03	0.99996
6720483E21Rik	11.49	7.81	16.31	11.19	15.2	8.22	0.12	0.85592	-0.01	0.98656	0.1	0.99996
6720489N17Rik	16.42	16.01	31.27	23.67	15.89	18.46	0.35	0.36144	-0.41	0.29809	-0.06	0.99996
6820402A03Rik	1.15	1.13	2.2	2.48	2.31	1.02	0.42	0.50993	-0.18	0.82173	0.24	0.99996
6820408C15Rik	11.94	6.01	19	16.33	10.93	6.04	0.51	0.28194	-0.69	0.14833	-0.17	0.99996
6820431F20Rik	7.15	6.15	7.9	9.04	7.6	6.53	-0.01	0.98401	-0.04	0.93992	-0.05	0.99996
7330404K18Rik	0	0	0.53	0.31	0.51	0.33	0.12	NA	0.02	NA	0.14	NA
7420426K07Rik	0	0	0	0	0	0	NA	NA	NA	NA	NA	NA
7420461P10Rik	0.47	0	2.14	1.42	0	0	0.53	NA	-0.67	NA	-0.14	NA
7530416G11Rik	0	0	0.33	0.26	0	0	0.15	NA	-0.15	NA	0	NA
7530428D23Rik	0.23	0.57	0.13	0	0	0.33	-0.23	NA	0.07	NA	-0.16	NA
7630403G23Rik	0.52	0.82	0.24	0.56	0.23	0	-0.23	NA	-0.16	NA	-0.39	NA
8030411F24Rik	0	0	0	0	0	0	NA	NA	NA	NA	NA	NA
8030423F21Rik	0	0.16	0	0.21	0.04	0.11	0	NA	-0.02	NA	-0.02	NA
8030423J24Rik	2.99	2.93	1.94	2.46	1.01	2.92	-0.38	NA	0.03	NA	-0.35	0.99996
8030442B05Rik	18.65	22.03	4.26	12.25	17.66	25.62	-1.2	0.01026	1.15	0.01759	-0.05	0.99996
8030443G20Rik	0.25	0	0	0.34	0	0	0.01	NA	-0.06	NA	-0.06	NA
8030445P17Rik	1.4	0.16	0.85	5.24	1.1	0.7	0.76	0.19222	-0.72	0.24559	0.04	0.99996
8030451A03Rik	0.08	0	0.54	0.3	0.09	0.08	0.64	NA	-0.53	NA	0.11	0.99996
8030453O22Rik	7.34	5.94	8.32	7.12	5.78	6.53	-0.12	0.826	-0.09	0.89045	-0.21	0.99996
8030462N17Rik	18.66	21.92	31.2	32.77	21.9	26.2	0.25	0.52518	-0.17	0.70618	0.08	0.99996
8030474K03Rik	0.23	0.44	0.39	0.15	1.37	0	-0.12	NA	0.32	NA	0.2	0.99996
8430408G22Rik	2.23	1.51	13.19	10.44	3.33	2.89	1.66	0.00027	-1.27	0.00895	0.39	0.99996
8430419K02Rik	0	0	0.1	0.24	0	0	0.19	NA	-0.19	NA	0	NA
8430419L09Rik	120.77	98.03	178.43	130.88	118.98	96.89	0.12	0.74461	-0.28	0.41234	-0.16	0.99996
8430423G03Rik	0	0.35	0.41	0.48	0	0	0.06	NA	-0.14	NA	-0.08	NA
8430429K09Rik	5.33	4.01	6.11	5.13	3.88	3.36	-0.08	0.90676	-0.34	0.54333	-0.41	0.99996
8430432A02Rik	1.18	0.18	2.08	1.71	1.61	1.27	0.43	NA	-0.08	NA	0.35	0.99996
8430436N08Rik	0	0	0	0	0	0	NA	NA	NA	NA	NA	NA
8430437L04Rik	0	0.07	0	0	0	0	-0.04	NA	0	NA	-0.03	NA
9030204H09Rik	0.35	0.68	0	0.47	0.38	0.97	-0.15	NA	0.19	NA	0.04	NA
9030407P20Rik	5.87	4.39	4.69	7.36	3.89	5.01	-0.09	0.89229	-0.17	0.79862	-0.27	0.99996
9030612E09Rik	1.58	1.25	3.49	2.14	1.48	1.54	0.38	0.56768	-0.41	NA	-0.03	0.99996
9030616G12Rik	0	0	0	0	0	0	NA	NA	NA	NA	NA	NA
9030617O03Rik	21.14	21.52	9.21	14.89	22.96	23.13	-1.04	0.00203	1	0.00418	-0.04	0.99996
9030619P08Rik	0	0	0	0	0	0	NA	NA	NA	NA	NA	NA
9030622O22Rik	0	0	0	0	0	0	NA	NA	NA	NA	NA	NA
9030624G23Rik	0.72	0.47	0.83	5.55	0	0.68	0.45	NA	-0.53	NA	-0.08	0.99996
9030624J02Rik	40.35	36.01	37.85	38.85	40.57	37.91	-0.34	0.24521	0.23	0.48533	-0.1	0.99996
9130008F23Rik	0.1	0.1	0.96	0.57	0.35	0.15	0.62	NA	-0.43	NA	0.19	0.99996
9130011E15Rik	26.36	26.64	19.96	20.74	25.51	21.43	-0.69	0.02415	0.38	0.292	-0.3	0.99996
9130015L21Rik	0	0	0.43	0	0	0	0.07	NA	-0.07	NA	0	NA
9130017K11Rik	0.05	0.05	0	0	0	0.07	-0.14	NA	0.09	NA	-0.05	NA
9130019O22Rik	4.92	5.88	4.91	6.7	6.33	5.98	-0.22	0.66291	0.25	0.65109	0.02	0.99996
9130019P16Rik	0.83	0.86	0.95	1.32	0.83	0.88	0.04	0.95526	-0.13	0.87246	-0.09	0.99996
9130023H24Rik	6.34	5.01	2.24	4.27	4.89	6.12	-0.91	0.04097	0.76	0.11175	-0.15	0.99996
9130024F11Rik	1.72	1.59	3.72	2.86	1.15	1.59	0.5	0.31431	-0.82	0.08017	-0.32	0.99996
9130204K15Rik	0	0.15	0	0	0	0	-0.08	NA	0	NA	-0.07	NA
9130204L05Rik	0	0	0	0	0	0	NA	NA	NA	NA	NA	NA
9130208D14Rik	0.33	0.46	0.04	0.21	0.45	0.48	-0.83	0.15286	0.87	NA	0.04	0.99996
9130213A22Rik	1.29	0.77	1.56	1.26	1.58	1.1	0.05	NA	0.07	NA	0.12	0.99996
9130221H12Rik	17.18	12.14	19.97	17.15	20.09	17.52	-0.02	0.97717	0.21	0.68103	0.19	0.99996
9130227L01Rik	0.1	0	0	0.39	0	0	0.12	NA	-0.17	NA	-0.05	NA
9130230L23Rik	0	0	0.07	0.04	0.08	0	0.19	NA	-0.02	NA	0.16	NA
9130230N09Rik	1.53	2.5	2.15	1.38	1.51	3.11	-0.21	NA	0.22	NA	0.01	0.99996
9130401M01Rik	16.35	16.23	20.27	19.43	18.32	15.72	-0.08	0.8666	-0.01	0.99052	-0.08	0.99996
9130409I23Rik	0.48	0.12	0.82	0.97	0	0.33	0.34	NA	-0.48	NA	-0.14	0.99996
9130409J20Rik	0.15	0	0.17	0	0	0.21	-0.01	NA	0.03	NA	0.02	NA
9130410C08Rik	0	0	0.95	0.28	0	0	0.27	NA	-0.27	NA	0	NA
9230009I02Rik	2.46	3.28	3.05	3.19	3.05	1.38	-0.15	0.84697	-0.15	NA	-0.3	0.99996
9230019H11Rik	0	0	0	0	0	0	NA	NA	NA	NA	NA	NA
9230020A06Rik	0	0	0	0	0	0.15	0	NA	0.08	NA	0.08	NA
9230102O04Rik	0	0	0	0	0	0	NA	NA	NA	NA	NA	NA
9230104L09Rik	0	0	0	0	0	0	NA	NA	NA	NA	NA	NA
9230104M06Rik	0.23	0	0.4	0.16	0.38	0	0.1	NA	-0.04	NA	0.06	NA
9230105E05Rik	0	0	0	0	0	0	NA	NA	NA	NA	NA	NA
9230106D20Rik	0	0	0	0	0	0	NA	NA	NA	NA	NA	NA
9230109A22Rik	0.12	0	0	0.16	0	0	0.01	NA	-0.06	NA	-0.06	NA
9230110C19Rik	12.77	9.66	31.18	30.24	13.61	14.86	0.96	0.00502	-0.79	0.03081	0.18	0.99996
9230110F15Rik	0	0	0	0	0	0.28	0	NA	0.08	NA	0.08	NA
9230111E07Rik	5.57	4.78	4.95	3.01	3.4	6.07	-0.45	0.4878	0.28	0.71143	-0.17	0.99996
9230112D13Rik	0	0	0	0	0	0	NA	NA	NA	NA	NA	NA
9230112E08Rik	29.41	19.78	42.6	30.5	22.22	27	0.19	0.65927	-0.31	0.46431	-0.12	0.99996
9230113P08Rik	0.11	0	0.13	0	0	0	0	NA	-0.05	NA	-0.06	NA
9230114K14Rik	0.94	1.2	0.47	0.89	1	1.15	-0.53	0.40467	0.44	NA	-0.09	0.99996
9230116N13Rik	1.01	0.68	0.58	0.68	0.77	0.8	-0.42	0.52335	0.28	NA	-0.14	0.99996
9230117E06Rik	9.09	6.01	4.95	7.38	2.27	6.07	-0.35	0.61269	-0.17	NA	-0.52	0.99996
9330020H09Rik	1.16	0.31	1.57	1	1.28	1.04	0.22	0.77085	0.03	NA	0.25	0.99996
9330104G04Rik	5.61	3.57	5.28	5.47	5.15	3.84	-0.1	0.88251	-0.04	0.96282	-0.13	0.99996
9330111N05Rik	1.45	0.82	1.28	1.81	1.65	0.62	0.07	0.92678	-0.16	0.83781	-0.09	0.99996
9330121J05Rik	0.15	0.18	0.26	0	0.08	0.05	-0.12	NA	-0.07	NA	-0.19	NA
9330132A10Rik	21.63	26.73	20.83	19.8	14.38	18.96	-0.56	0.11776	-0.05	0.92507	-0.62	0.99996
9330133O14Rik	7.6	7.12	3.52	7.06	9.31	8.46	-0.64	0.18611	0.74	0.13502	0.09	0.99996
9330136K24Rik	3.51	2.9	4.45	4.5	4.6	3.65	0.09	0.88745	0.08	0.91824	0.17	0.99996
9330151L19Rik	55.48	45.86	77.11	68.96	57.58	52.63	0.15	0.66576	-0.18	0.63418	-0.02	0.99996
9330154J02Rik	0.72	0.05	0.83	0.49	0.43	0.08	0.16	NA	-0.37	NA	-0.2	0.99996
9330154K18Rik	0.54	0.53	0.18	0	0.24	0.3	-0.57	NA	0.25	NA	-0.31	0.99996
9330158H04Rik	0.1	0.07	0.17	0.27	0.4	0.07	0.34	NA	0.11	NA	0.45	0.99996
9330159F19Rik	97.14	70.46	268.38	187.28	99.82	103.88	0.99	0.00027	-0.86	0.00278	0.13	0.99996
9330159M07Rik	1.62	1.65	1.18	1.23	1.83	1.67	-0.64	0.17314	0.6	0.23837	-0.05	0.99996
9330160F10Rik	0.57	0.88	0.66	2.21	0.91	0.69	0.3	0.66759	-0.32	NA	-0.02	0.99996
9330161L09Rik	0.23	0.89	0.39	0.61	1.25	2.07	-0.12	NA	0.56	NA	0.44	0.99996
9330162012Rik	2.09	1.15	2.57	1.91	2.06	1.41	0.08	0.91292	-0.11	0.88812	-0.03	0.99996
9330162B11Rik	0	0.1	0	0	0.23	0	-0.06	NA	0.11	NA	0.05	NA
9330171B17Rik	0.22	0.37	0.5	0.07	0.42	0.23	-0.1	NA	0.09	NA	-0.01	0.99996
9330175E14Rik	0.72	0.47	0.44	0.49	0.25	0.21	-0.41	0.54255	-0.37	NA	-0.78	0.99996
9330175M20Rik	0.44	0.13	0.96	0.78	0.25	0.5	0.46	NA	-0.38	NA	0.08	0.99996
9330179D12Rik	4.33	4.32	7.5	4.52	3.88	3.2	0.07	0.92497	-0.39	0.54581	-0.32	0.99996
9330182L06Rik	11.51	10.62	22.24	15.96	15.65	13.37	0.38	0.24757	-0.16	0.69988	0.22	0.99996
9330182O14Rik	0	0	0	0	0	0	NA	NA	NA	NA	NA	NA
9330185C12Rik	1.12	0.44	1.54	1.51	0.5	0.31	0.22	NA	-0.46	NA	-0.25	0.99996
9330198N18Rik	0.18	1.24	0.31	0	0.6	0.25	-0.41	NA	0.2	NA	-0.21	0.99996
9430002A10Rik	7.84	3.5	5.73	9.97	5.54	2.01	0.07	0.93017	-0.41	NA	-0.34	0.99996
9430007A20Rik	0	0	0	0	0	0	NA	NA	NA	NA	NA	NA
9430015G10Rik	84.43	63.26	125.1	94.75	77.7	72.18	0.2	0.57662	-0.31	0.36341	-0.11	0.99996
9430016H08Rik	6.28	6.41	7.35	8.09	6.95	7.5	-0.08	0.87092	0.11	0.83066	0.03	0.99996
9430020K01Rik	16.42	12.32	53.38	34.56	16.28	11.28	1.12	0.00021	-1.31	2.3e-05	-0.19	0.99996
9430021M05Rik	4.04	2.67	8.85	4.45	3.86	3.7	0.42	0.50104	-0.39	0.55776	0.02	0.99996
9430024E24Rik	0.16	1.24	0.73	0	0	0	-0.16	NA	-0.11	NA	-0.27	NA
9430025C20Rik	8.92	6.33	9.93	12.14	7.16	5.55	0.15	0.78342	-0.49	0.31097	-0.33	0.99996
9430034N14Rik	0.87	0.76	0.72	0.89	1.06	1.01	-0.22	0.76012	0.34	NA	0.12	0.99996
9430037G07Rik	0.84	0.29	1.24	1.18	1.03	0.46	0.41	0.54581	-0.27	NA	0.14	0.99996
9430037O13Rik	0	0.22	0	0.3	0.25	0	0	NA	-0.01	NA	0	NA
9430038I01Rik	2.51	3.04	3.51	5.07	3.22	3.2	0.21	0.69104	-0.17	0.77494	0.04	0.99996
9430041J12Rik	3.38	4.53	7.86	7.09	6.77	3.65	0.42	0.41094	-0.25	0.68461	0.17	0.99996
9430053O09Rik	1.49	0.78	2.12	2.91	1.27	1.24	0.51	0.41034	-0.5	0.44882	0.01	0.99996
9430060I03Rik	0.2	0.26	0.31	0.54	0.44	0.19	0.11	NA	-0.05	NA	0.06	NA
9430062P05Rik	0.07	0.07	0.15	0.18	0.07	0	0.15	NA	-0.23	NA	-0.08	NA
9430065F17Rik	4.47	1.62	3.99	4.37	4.77	2.09	0.08	0.92532	-0.05	0.95592	0.03	0.99996
9430069I07Rik	0.67	0.33	0	0	1.49	0	-0.1	NA	0.13	NA	0.03	NA
9430073C21Rik	0.1	0	0.12	0	0	0	0	NA	-0.05	NA	-0.06	NA
9430083B18Rik	0	0	0	0	0	0	NA	NA	NA	NA	NA	NA
9430087J23Rik	0.78	0.38	0.9	1.59	0.33	0.55	0.24	NA	-0.36	NA	-0.13	0.99996
9430091E24Rik	11.65	7.77	17.76	16.28	12.41	8.91	0.38	0.44465	-0.38	0.46866	-0.01	0.99996
9430092D12Rik	10.55	5.04	11.7	15.59	4.91	5.86	0.37	0.52157	-0.85	0.09323	-0.48	0.99996
9430093N23Rik	0	0	0	0	0	0	NA	NA	NA	NA	NA	NA
9430097D07Rik	0.45	0	0.26	0.61	0.33	0.11	0.11	NA	-0.12	NA	-0.01	NA
9430098F02Rik	0	0	0	0	0	0	NA	NA	NA	NA	NA	NA
9530002B09Rik	0	0	0	0	0	0	NA	NA	NA	NA	NA	NA
9530003J23Rik	0	0.13	0.84	0.18	0.15	0.56	0.32	NA	-0.06	NA	0.26	NA
9530003O04Rik	1.99	0.24	1	2.52	2.21	0.7	0.11	NA	-0.03	NA	0.08	0.99996
9530018H14Rik	0	0	0	0	0	0	NA	NA	NA	NA	NA	NA
9530022L04Rik	1.09	2.14	2.51	2.46	0	0	0.05	NA	-0.39	NA	-0.35	NA
9530026F06Rik	0	0	0	0	0	0	NA	NA	NA	NA	NA	NA
9530026P05Rik	2.38	1.8	5.95	4.31	3.39	2.15	0.77	0.06665	-0.56	0.23348	0.21	0.99996
9530027J09Rik	2.82	2.43	4.23	5.26	2.83	1.7	0.34	0.59217	-0.58	0.34147	-0.24	0.99996
9530034E10Rik	1.12	0.44	0.77	2.13	0.5	0.32	0.12	NA	-0.26	NA	-0.14	NA
9530036M11Rik	0.23	0.55	0.13	0.69	0.25	0.16	-0.08	NA	-0.16	NA	-0.24	0.99996
9530036O11Rik	0.65	0.12	1.03	0.67	0.48	0.35	0.36	NA	-0.35	NA	0	0.99996
9530046B11Rik	2.44	0.86	5.04	3.17	3.14	2.74	0.53	0.40038	-0.15	NA	0.38	0.99996
9530051G07Rik	0.31	0.15	0.59	0.42	0.4	0.29	0.32	NA	-0.15	NA	0.18	0.99996
9530052C20Rik	0.58	0.16	0.09	0.11	0	0.46	-0.24	NA	0.12	NA	-0.12	NA
9530052E02Rik	10.56	7.18	23.27	12.64	7.25	12.36	0.52	0.28688	-0.51	0.33284	0.01	0.99996
9530053A07Rik	0.08	0	0.25	0.13	0.25	0.07	0.52	NA	-0.02	NA	0.5	0.99996
9530056K15Rik	1.22	0.38	1.51	1.65	0.76	0.55	0.33	0.63612	-0.51	NA	-0.18	0.99996
9530059O14Rik	1.85	0.71	2.3	3.76	1.63	1.38	0.68	0.18796	-0.6	0.28818	0.08	0.99996
9530068E07Rik	93.69	104.06	71.44	84.84	96.29	111.31	-0.65	0.03505	0.57	0.07993	-0.08	0.99996
9530077C05Rik	23.42	15.56	34.28	26.73	27.31	17.83	0.25	0.55911	-0.2	0.6894	0.06	0.99996
9530080O11Rik	1.18	1.03	0.9	1.06	1.02	0.37	-0.23	NA	-0.11	NA	-0.34	0.99996
9530082P21Rik	83.41	59.52	102.64	78.46	94.12	66.46	-0.02	0.96773	0.04	0.94263	0.02	0.99996
9530085P06Rik	0	0	0	0	0	0	NA	NA	NA	NA	NA	NA
9630001P10Rik	1.23	0.98	2.23	1.92	1	0.93	0.41	0.48449	-0.64	0.25503	-0.24	0.99996
9630010A21Rik	2.01	1.64	3.07	6.67	1.57	1.17	0.75	0.16582	-1.1	0.03525	-0.35	0.99996
9630013D21Rik	0.5	0.28	0.41	0.29	0.16	0.15	-0.18	NA	-0.25	NA	-0.43	0.99996
9630013K17Rik	1.05	2.17	6.17	5.84	2.8	1.48	0.85	0.13706	-0.74	NA	0.12	0.99996
9630028B13Rik	0.4	0.13	0.65	0.54	0.51	0.28	0.31	NA	-0.15	NA	0.17	0.99996
9630028H03Rik	0.12	0.03	0.21	0.5	0.14	0.04	0.43	NA	-0.41	NA	0.02	0.99996
9630041A04Rik	0	0.23	0.67	0.63	0.64	0	0.21	NA	-0.11	NA	0.1	NA
9830004L10Rik	0	0	0	0	0	0	NA	NA	NA	NA	NA	NA
9830107B12Rik	0	0	0	0	0	0	NA	NA	NA	NA	NA	NA
9830144P21Rik	3.9	1.79	13.17	13.07	5.99	3.51	1.55	4.4e-05	-1.06	0.01027	0.49	0.99996
9830147E19Rik	8.77	8.24	9.26	11.2	8.55	10.58	-0.09	0.86371	0.11	0.84407	0.02	0.99996
9930004E17Rik	0	0.89	0.52	0.31	0	0	-0.04	NA	-0.1	NA	-0.14	NA
9930012K11Rik	6.11	4.36	6.26	5.61	10.84	4.66	-0.14	0.82797	0.46	0.39781	0.32	0.99996
9930014A18Rik	0.85	0.72	0.83	0.65	0.66	0.59	-0.32	0.62536	-0.02	0.98453	-0.34	0.99996
9930021J03Rik	29.77	33.05	41.15	38.96	31.57	35.62	-0.02	0.95883	-0.03	0.95177	-0.05	0.99996
9930022D16Rik	0	0.08	0	0	0.19	0	-0.06	NA	0.11	NA	0.05	NA
9930038B18Rik	0.06	0	0.13	0	0.13	0.08	0.06	NA	0.1	NA	0.16	NA
9930104L06Rik	19.93	17.18	26.33	26.97	25.52	23.17	0.15	0.68292	0.08	0.8607	0.23	0.99996
9930111H07Rik	0	0	0	0	0	0	NA	NA	NA	NA	NA	NA
9930111J21Rik1	14.88	19.02	4.21	10.27	14.45	17.93	-1.28	0.00173	1.09	0.01082	-0.18	0.99996
9930111J21Rik2	29.8	32.19	8.24	19.12	24.32	31.85	-1.27	0.00099	1.03	0.012	-0.24	0.99996
a	0	0	0.22	0	0	0	0.07	NA	-0.07	NA	0	NA
A030005K14Rik	0	0	0	0	0	0	NA	NA	NA	NA	NA	NA
A030012G06Rik	0	0.12	0	0	0.13	0	-0.06	NA	0.06	NA	0	NA
A130006I12Rik	3.04	4.34	4.76	3	1.84	4.28	-0.13	NA	-0.04	NA	-0.17	0.99996
A130010J15Rik	5.95	6.61	3.18	4.16	5.35	6.74	-0.96	0.01366	0.78	0.06084	-0.18	0.99996
A130014A01Rik	5.74	4.67	6.47	10.92	5.23	5.74	0.31	0.56653	-0.37	0.51736	-0.05	0.99996
A130023I24Rik	0	0	0	0	0	0	NA	NA	NA	NA	NA	NA
A130030D18Rik	0.17	0	0	0	0	0.97	-0.03	NA	0.15	NA	0.12	NA
A130048G24Rik	0.41	0.16	0.19	0.5	0.87	0.81	-0.02	NA	0.57	NA	0.55	0.99996
A130050O07Rik	0.75	0.15	0.39	0.81	0.5	0.37	0.04	NA	-0.1	NA	-0.05	0.99996
A130051J06Rik	1.04	0.59	0.4	0.82	0.38	0.73	-0.33	NA	0.03	NA	-0.3	0.99996
A130057D12Rik	1.7	0	0	0.58	0	0	-0.14	NA	-0.06	NA	-0.19	NA
A130071D04Rik	0.33	0.3	0.18	0.26	0.13	0.38	-0.35	NA	0.16	NA	-0.19	0.99996
A1bg	0	0	0.28	0	0	0	0.11	NA	-0.11	NA	0	NA
A1cf	0	0.06	0	0	0	0	-0.08	NA	0	NA	-0.07	NA
A230004M16Rik	0.66	0.86	0.28	0.63	0.54	1.14	-0.64	0.28659	0.63	0.32286	-0.01	0.99996
A230005M16Rik	1.4	0.31	0.51	0.69	0.77	1.34	-0.29	NA	0.37	NA	0.08	0.99996
A230006K03Rik	4.36	4.51	7.51	8.12	4.32	1.97	0.33	0.59647	-0.78	0.15423	-0.45	0.99996
A230009B12Rik	2.79	1.1	1.49	3.38	1.56	1.42	0.01	0.99254	-0.31	0.66632	-0.31	0.99996
A230020J21Rik	2.05	1.68	2.36	2.13	2.5	2.6	-0.06	0.94198	0.25	0.74084	0.19	0.99996
A230028O05Rik	0.08	0.24	0.05	0	0	0.11	-0.26	NA	0.07	NA	-0.19	NA
A230046K03Rik	85.5	105.29	79.03	96.35	87.05	124.72	-0.44	0.2403	0.44	0.26707	0	0.99996
A230050P20Rik	166.47	109.09	295.89	170.7	183.86	130.51	0.35	0.36411	-0.31	0.46374	0.04	0.99996
A230052G05Rik	0.1	0	0	0.27	0.11	0.14	0.08	NA	0.01	NA	0.09	NA
A230056P14Rik	10.7	10.3	16.68	13.24	9.31	9.64	0.12	0.80857	-0.38	0.38115	-0.26	0.99996
A230059L01Rik	0.1	0.1	0.36	0.14	0.23	0.15	0.23	NA	-0.05	NA	0.18	0.99996
A230060F14Rik	0.24	0	0.41	0.32	0.4	0.5	0.2	NA	0.12	NA	0.32	NA
A230065H16Rik	1.37	1.85	0.39	2.56	6.67	2.9	-0.15	NA	0.72	NA	0.57	0.99996
A230065N10Rik	0.22	0.11	0	0	0	0.31	-0.11	NA	0.09	NA	-0.01	NA
A230072C01Rik	23.28	15.75	38.85	35.18	23.2	16.57	0.5	0.17903	-0.61	0.10851	-0.1	0.99996
A230072E10Rik	0.25	0.32	0.68	0.44	0.44	0.3	0.31	0.65987	-0.2	NA	0.11	0.99996
A230072I06Rik	0	0	0	0	0	0	NA	NA	NA	NA	NA	NA
A230077H06Rik	26.7	16.74	47.82	33.21	25.19	24.85	0.49	0.15435	-0.42	0.25426	0.06	0.99996
A230083G16Rik	9.34	10.27	15.69	11.72	13.52	12.98	0.08	0.8976	0.14	0.83624	0.22	0.99996
A230083N12Rik	0.2	1.35	2.27	1.07	1.75	3.33	0.15	NA	0.26	NA	0.41	0.99996
A230087F16Rik	0.95	0.23	1.76	0.8	1	0.61	0.37	0.59197	-0.21	NA	0.15	0.99996
A230103J11Rik	5.19	2.44	9.24	5.16	4.82	4.62	0.42	0.44759	-0.29	0.6568	0.13	0.99996
A230107N01Rik	2.74	2.6	6.08	4.9	2.55	2.79	0.52	0.30629	-0.64	0.22322	-0.11	0.99996
A230108P19Rik	0	0.09	0	0.06	0.2	0	-0.03	NA	0.09	NA	0.06	NA
A2m	5.75	6.52	18.34	20.78	12.79	3.37	1.01	0.02444	-0.86	0.07568	0.16	0.99996
A330008L17Rik	2.15	1.7	5.52	8.03	2.97	2.33	1.23	0.00149	-0.97	0.018	0.26	0.99996
A330009N23Rik	8.27	9.54	13.31	10.65	7.65	10.95	0.04	0.95447	-0.11	0.87192	-0.07	0.99996
A330015K06Rik	1.33	1.41	0.8	2.17	1.13	1.03	-0.17	0.81578	-0.18	0.82206	-0.34	0.99996
A330017A19Rik	1.52	0.93	1.74	1.28	0.63	0.53	-0.02	NA	-0.4	NA	-0.42	0.99996
A330023F24Rik	32.42	18.08	120.5	84.18	47.34	33.72	1.49	6.6e-07	-1	0.00231	0.49	0.99996
A330032B11Rik	0.94	0.46	2.5	1.43	0.65	0.83	0.56	NA	-0.57	NA	-0.02	0.99996
A330033J07Rik	0.18	0.45	1.02	0.38	1.12	0.32	0.31	0.6627	0.12	NA	0.43	0.99996
A330035P11Rik	0.56	0.69	0.4	1.15	1.02	0.79	-0.03	0.97289	0.21	NA	0.18	0.99996
A330040F15Rik	0.92	0.7	1.17	1.52	1.47	2.44	0.14	NA	0.33	NA	0.47	0.99996
A330041J22Rik	2.23	1.76	3.91	3.01	1.51	1.83	0.29	0.67416	-0.53	0.40517	-0.25	0.99996
A330043C09Rik	0.22	0.22	0	0	0	0	-0.13	NA	0	NA	-0.12	NA
A330044P14Rik	0	0	0	0	0	0	NA	NA	NA	NA	NA	NA
A330048O09Rik	7.59	7.28	6	8.91	4.87	2.85	-0.23	0.74236	-0.44	0.51476	-0.68	0.99996
A330050F15Rik	4.52	4.43	7.56	8.79	4.69	3.87	0.41	0.40635	-0.59	0.22952	-0.18	0.99996
A330069E16Rik	2.29	2	2.05	1.21	1.55	3.58	-0.33	NA	0.38	NA	0.06	0.99996
A330069K06Rik	1.48	0.48	1.98	2.33	0.96	1.73	0.3	NA	-0.18	NA	0.12	0.99996
A330070K13Rik	1.76	1.41	1.1	2.16	0.35	1.12	-0.1	NA	-0.24	NA	-0.34	0.99996
A330074H02Rik	5.87	3.52	8.73	6.91	6.87	7.03	0.27	0.66641	0.04	0.96686	0.31	0.99996
A330074K22Rik	2.36	1.69	1.93	1.78	3.17	2.1	-0.33	0.61027	0.49	0.43144	0.16	0.99996
A330087D11Rik	0	0	0	0	0.44	0	0	NA	0.08	NA	0.08	NA
A330093E20Rik	7.78	8.09	27.28	19.44	9.53	9.93	1.03	0.0027	-0.91	0.01176	0.12	0.99996
A330094K24Rik	0	0.22	1.01	1.49	0.24	0	0.49	NA	-0.49	NA	0	NA
A330102I10Rik	15.1	10.81	26.4	22.59	19.08	16.75	0.5	0.18656	-0.21	0.66384	0.29	0.99996
A3galt2	2.74	1.36	3.29	2.85	1.43	2.61	0.17	0.8034	-0.27	0.70039	-0.09	0.99996
A430005L14Rik	21.24	22.68	27.97	26.98	26.94	28.74	-0.04	0.93181	0.21	0.64485	0.17	0.99996
A430010J10Rik	0.83	0.54	1.78	1.05	0.61	1.17	0.32	NA	-0.21	NA	0.11	0.99996
A430018G15Rik	0.66	0.13	0.53	0.18	0.29	0.28	-0.11	NA	-0.01	NA	-0.12	0.99996
A430027C01Rik	0.55	0.67	1.18	0.84	2.51	0.58	0.12	NA	0.35	NA	0.47	0.99996
A430027H14Rik	6.47	4.3	9.19	5.42	5.12	2.71	0.06	0.9401	-0.48	0.42665	-0.43	0.99996
A430033K04Rik	8.43	8.1	9.68	11.12	9.35	9.61	-0.03	0.95356	0.07	0.89565	0.04	0.99996
A430034D21Rik	0	0.12	0	0	0.14	0	-0.06	NA	0.06	NA	0	NA
A430035B10Rik	1.25	1.38	1.2	1.18	1.39	1	-0.37	0.53935	0.15	0.84006	-0.22	0.99996
A430046D13Rik	41.78	34.19	63.01	52.65	47.27	43.48	0.22	0.52779	-0.12	0.77753	0.1	0.99996
A430048G15Rik	0	0	0	0	0	0	NA	NA	NA	NA	NA	NA
A430050A11Rik	0	0	0.4	0.47	0	0	0.12	NA	-0.12	NA	0	NA
A430057M04Rik	0.86	0.93	1.13	0.93	1.26	0.94	-0.11	0.87711	0.21	0.78019	0.1	0.99996
A430060F13Rik	0	0	0	0	0	0	NA	NA	NA	NA	NA	NA
A430072P03Rik	0	0	0	0	0	0	NA	NA	NA	NA	NA	NA
A430078G23Rik	0.08	0.22	0.52	0	0.25	0.21	0.06	NA	0.02	NA	0.08	0.99996
A430078I02Rik	0	0.1	0.58	0.14	0.45	0.43	0.32	NA	0.13	NA	0.45	0.99996
A430093F15Rik	0.07	0.11	0.17	0.29	0.16	0.1	0.19	NA	-0.13	NA	0.06	NA
A430105I19Rik	13.61	10.24	23.32	17.97	14.75	9.7	0.38	0.30097	-0.49	0.1926	-0.1	0.99996
A430105J06Rik	1.15	1.22	4.68	2.04	2.36	1.99	0.58	0.34679	-0.22	NA	0.36	0.99996
A430106G13Rik	10.5	8.82	11.9	14.25	6.65	10.78	0.07	0.90926	-0.31	0.54067	-0.24	0.99996
A430108G06Rik	1.95	0.88	2.07	0.91	0.75	1.48	-0.13	NA	-0.08	NA	-0.21	0.99996
A430110C17Rik	0.21	0.2	0.15	1.34	0.23	0.47	0.54	NA	-0.34	NA	0.19	0.99996
A430110L20Rik	6.51	5.42	13.97	8.94	7.17	6.32	0.48	0.27027	-0.46	0.33128	0.03	0.99996
A4galt	2.29	0.92	11.76	6.05	4.5	2.34	1.46	0.00229	-0.84	0.12396	0.63	0.99996
A4gnt	0	0	0.09	0	0	0	0.07	NA	-0.07	NA	0	NA
A530006G24Rik	0	0	0	0.11	0	0	0.04	NA	-0.03	NA	0	NA
A530010F05Rik	0	0.11	0	0	0	0	-0.04	NA	0	NA	-0.03	NA
A530013C23Rik	0.11	0.19	0.17	0.31	0.25	0.05	0.1	NA	-0.14	NA	-0.04	0.99996
A530016L24Rik	0.6	0.42	0.79	0.35	0.38	0.24	-0.08	NA	-0.21	NA	-0.29	0.99996
A530017D24Rik	15.64	12.83	22.71	22.86	16.96	15.43	0.29	0.44358	-0.25	0.54333	0.04	0.99996
A530020G20Rik	0.06	0	0.48	0.81	0.2	0	0.82	NA	-0.66	NA	0.15	0.99996
A530021J07Rik	0	0	0	0	0	0	NA	NA	NA	NA	NA	NA
A530032D15Rik	5.21	4.35	10.99	8.58	5.55	4.56	0.53	0.28126	-0.58	0.25675	-0.05	0.99996
A530040E14Rik	1.7	1.19	0.06	0.99	1.29	1.3	-0.71	0.23029	0.57	NA	-0.14	0.99996
A530053G22Rik	0.59	0.58	0	0	0.33	0	-0.49	NA	0.15	NA	-0.34	NA
A530053M12Rik	0.31	0	0	0	0	0	-0.12	NA	0	NA	-0.11	NA
A530058N18Rik	0.98	0.83	1.23	1.17	1.19	0.45	0.03	0.96728	-0.24	0.74705	-0.2	0.99996
A530064D06Rik	0.59	0	0.27	0.32	0.26	0.33	-0.05	NA	0.04	NA	-0.01	NA
A530064N14Rik	0.38	0	1.04	2.56	0	1.28	0.58	NA	-0.34	NA	0.24	0.99996
A530072M11Rik	3.23	2.15	1.54	2.81	3.38	3.34	-0.42	0.50171	0.54	0.39024	0.12	0.99996
A530076I17Rik	0	0.25	0.37	0.18	0	0	0.07	NA	-0.21	NA	-0.14	NA
A530083I20Rik	0.14	0.17	0.53	0	0.43	0.2	0.06	NA	0.11	NA	0.17	0.99996
A530084C06Rik	0.07	0.35	0.65	1.05	0.31	0.2	0.58	NA	-0.56	NA	0.03	0.99996
A530095I07Rik	0.67	0.13	0.61	0	0.59	0.75	-0.08	NA	0.19	NA	0.11	NA
A530099J19Rik	0	0	0	0	0	0	NA	NA	NA	NA	NA	NA
A630001G21Rik	70.19	82.08	17.27	43.04	75.33	94.58	-1.38	0.00041	1.38	0.0006	0	0.99996
A630010A05Rik	0	0	0.07	0	0	0	0.04	NA	-0.03	NA	0	NA
A630012P03Rik	0	0	0	0	0	0	NA	NA	NA	NA	NA	NA
A630014C17Rik	0	0.3	0.26	0	0.25	0.05	-0.08	NA	0.05	NA	-0.03	NA
A630023A22Rik	0	0	0	0	0	0	NA	NA	NA	NA	NA	NA
A630023P12Rik	9.21	7.86	17.02	9.79	5.04	8.58	0.22	0.69986	-0.59	0.24855	-0.36	0.99996
A630031M04Rik	0	0.03	0.36	0.26	0	0.09	0.47	NA	-0.4	NA	0.07	NA
A630033H20Rik	12.87	14.66	2.17	8.86	12.07	15.12	-1.21	0.00967	1.08	0.02744	-0.13	0.99996
A630035G10Rik	0.09	0	0	0	0	0	-0.08	NA	0	NA	-0.07	NA
A630050E04Rik	0	0	0	0	0	0	NA	NA	NA	NA	NA	NA
A630052C17Rik	9.74	7.44	9.06	8.19	7.05	9.51	-0.3	0.54731	0.14	0.82425	-0.16	0.99996
A630072L19Rik	0.27	0.2	0.3	0.13	0	0.23	-0.1	NA	-0.11	NA	-0.21	0.99996
A630072M18Rik	0.1	0	0.1	0.11	0	0	0.09	NA	-0.24	NA	-0.16	NA
A630073D07Rik	0	0	0	0	0	0	NA	NA	NA	NA	NA	NA
A630075F10Rik	0.12	0	0.14	0.8	0	0	0.32	NA	-0.38	NA	-0.07	NA
A630076J17Rik	0.08	0	0.1	0.23	0.18	0.23	0.1	NA	0.06	NA	0.16	NA
A630077J23Rik	2.07	1.91	3.49	3.62	1.62	1.03	0.25	NA	-0.58	NA	-0.33	0.99996
A630081D01Rik	0.86	0.78	1.41	2.92	0.68	0.52	0.53	NA	-0.77	NA	-0.24	0.99996
A630091E08Rik	0	0	0	0	0	0	NA	NA	NA	NA	NA	NA
A630095E13Rik	0	0	0	0	0	0	NA	NA	NA	NA	NA	NA
A630095N17Rik	0	0	0.12	0.27	0.11	0.28	0.13	NA	0.02	NA	0.15	NA
A730004F24Rik	0.13	0	0	0	0	0	-0.08	NA	0	NA	-0.07	NA
A730011C13Rik	9.65	8.47	13.98	9.64	8.97	7.89	0.01	0.98668	-0.23	0.66753	-0.22	0.99996
A730013G03Rik	0.11	0.11	0.68	0.58	0.54	0.3	0.51	NA	-0.13	NA	0.38	0.99996
A730015C16Rik	1.39	0.82	2.02	0.5	0.92	0.39	-0.06	NA	-0.22	NA	-0.28	0.99996
A730017C20Rik	18.71	14.16	27.14	30.07	24.82	15.32	0.4	0.27014	-0.28	0.50411	0.12	0.99996
A730017L22Rik	5.33	4.57	7.67	8.21	6.6	4.96	0.29	0.48444	-0.22	0.63418	0.06	0.99996
A730018C14Rik	0.7	0.64	0.46	0.27	0.72	0.56	-0.45	NA	0.36	NA	-0.09	0.99996
A730020E08Rik	1.03	1.43	2.09	1.64	1.08	1.54	0.12	0.88172	-0.16	NA	-0.04	0.99996
A730020M07Rik	0.5	0.78	2.94	1.02	3.54	1.65	0.64	0.28612	0.37	0.60293	1.02	0.9521
A730032A03Rik	0	0	0	0	0	0	NA	NA	NA	NA	NA	NA
A730035I17Rik	2.41	1.43	5.69	2.75	1.36	3.05	0.5	0.41002	-0.45	0.49641	0.05	0.99996
A730036I17Rik	0.91	0.92	0.68	0.55	0.21	0.57	-0.49	0.44673	-0.19	NA	-0.68	0.99996
A730045E13Rik	0	0	0	0	0	0	NA	NA	NA	NA	NA	NA
A730046J19Rik	0	0.19	0	0.13	0	0	-0.09	NA	-0.11	NA	-0.2	NA
A730049H05Rik	0.3	0.38	0.21	0.49	0.17	0.17	-0.13	NA	-0.25	NA	-0.37	0.99996
A730056A06Rik	2.2	1.33	2.58	2.87	1.69	2.03	0.19	0.78295	-0.23	0.75422	-0.04	0.99996
A730060N03Rik	0.85	0.26	1.89	2.73	1.36	1.05	0.87	0.13266	-0.41	NA	0.46	0.99996
A730061H03Rik	0	0	0	0	0	0	NA	NA	NA	NA	NA	NA
A730062M13Rik	0	0	0	0.16	0	0	0.07	NA	-0.07	NA	0	NA
A730071L15Rik	0.14	0.27	0.32	0.28	0.16	0	0.02	NA	-0.19	NA	-0.16	NA
A730081D07Rik	3.25	3.93	6.03	5.51	2.98	5.02	0.22	0.73106	-0.22	0.75369	0	0.99996
A730085K08Rik	0.39	0.11	0.06	1.14	0.44	0.39	0.22	NA	-0.09	NA	0.13	0.99996
A730089K16Rik	0.09	0	0.16	0	0.21	0	0.02	NA	0.04	NA	0.06	NA
A730090H04Rik	0	0.13	0.16	0.18	0.15	0	0.07	NA	-0.07	NA	0	NA
A730090N16Rik	0.72	0	2.07	2.19	0.4	0.25	0.46	NA	-0.47	NA	-0.02	NA
A730094K22Rik	0.31	0	0.18	1.45	0.34	0	0.21	NA	-0.21	NA	0	NA
A730098A19Rik	0.81	0.23	0.4	1.56	0.51	0.49	0.15	NA	-0.18	NA	-0.03	0.99996
A830005F24Rik	0	0.84	0.33	0.78	0.96	1.41	-0.01	NA	0.25	NA	0.25	0.99996
A830008E24Rik	4.03	5.75	1.33	2.52	4.89	4.65	-1.36	0.00104	1.19	0.00624	-0.17	0.99996
A830009L08Rik	0	0	0.18	0.65	0.22	0.4	0.56	NA	-0.07	NA	0.49	0.99996
A830010M20Rik	18.64	15.3	35.99	32.01	18.26	19.95	0.59	0.03438	-0.57	0.05259	0.03	0.99996
A830011K09Rik	5.63	4.74	10.48	9.36	6.19	7.17	0.49	0.26229	-0.3	0.56054	0.19	0.99996
A830012C17Rik	0	0	0.08	0	0.08	0.38	0.03	NA	0.18	NA	0.22	NA
A830018L16Rik	4.16	3.64	8.42	6.87	4.27	4.03	0.55	0.09718	-0.6	0.07559	-0.05	0.99996
A830019P07Rik	1.4	1.62	1.17	1.72	2.4	1.88	-0.24	0.74338	0.44	NA	0.2	0.99996
A830029E22Rik	0	0	0.43	0.77	0.42	0	0.32	NA	-0.18	NA	0.14	NA
A830031A19Rik	1.34	1.02	2.57	0.4	0.66	0.84	-0.02	NA	-0.18	NA	-0.2	0.99996
A830035A12Rik	0.13	0	0	0	0	0	-0.04	NA	0	NA	-0.03	NA
A830036E02Rik	35.28	21.61	72.68	62.15	33.98	34.57	0.82	0.00508	-0.69	0.02487	0.13	0.99996
[truncated: 43,584 more rows]
