# Supplementary material for: Maternal immune activation results in complex microglial transcriptome signature in the adult offspring that is reversed by minocycline treatment
Source: Transl Psychiatry. 2017 May 9;7(5):e1120–. doi: 10.1038/tp.2017.80 (PMC5534948; doi:10.1038/tp.2017.80)
Supplement: Supplementary Table 2 [file tp201780x2.xlsx]

## Sheet: Supplementary Table 2A
GO Terms (Down-regulated cluster)	Annotated	Significant	Expected	“elim” P-value
inflammatory response	566	74	17.98	1e-12
positive regulation of GTPase activity	257	32	8.16	4.5e-11
positive regulation of transcription from RNA polymerase II	1012	75	32.14	7.2e-11
innate immune response	556	56	17.66	1.1e-08
regulation of cell shape	116	18	3.68	2.7e-08
intracellular signal transduction	2173	179	69.02	5.8e-08
production of molecular mediator involved in inflammatory response	49	11	1.56	3e-07
negative regulation of B cell proliferation	17	7	0.54	4.7e-07
positive regulation of epithelial cell proliferation	161	19	5.11	9.2e-07
neutrophil chemotaxis	81	13	2.57	1.5e-06
pyroptosis	8	5	0.25	1.6e-06
positive regulation of angiogenesis	128	16	4.07	3.1e-06
regulation of mast cell degranulation	31	8	0.98	4.1e-06
regulation of cell proliferation	1466	119	46.56	5e-06
phagocytosis, engulfment	54	10	1.3	6.6e-06
negative regulation of interleukin-6 production	41	11	1.72	6.6e-06
positive regulation of NF-kappaB transcription factor activity	106	14	3.37	6.6e-06
positive regulation of tumor necrosis factor production	66	11	2.1	6.7e-06
regulation of cell adhesion mediated by integrin	33	8	1.05	6.8e-06
positive regulation of apoptotic process	548	46	17.41	7.3e-06
positive regulation of cell migration	410	42	13.02	7.6e-06
positive regulation of B cell differentiation	17	6	0.54	9.2e-06
peptidyl-tyrosine autophosphorylation	45	9	1.43	9.9e-06
T cell homeostasis	45	9	1.43	9.9e-06
positive regulation of actin filament polymerization	83	12	2.64	1.2e-05
megakaryocyte development	18	6	0.57	1.3e-05
phagocytosis	162	31	5.15	1.4e-05
positive regulation of JNK cascade	113	14	3.59	1.4e-05
negative regulation of apoptotic process	823	52	26.14	1.8e-05
response to lipopolysaccharide	290	33	9.21	1.9e-05
GO Terms (Up-regulated cluster)	Annotated	Significant	Expected	“elim” P-value
extracellular matrix organization	208	34	5.18	4.3e-08
collagen fibril organization	40	9	1	4.7e-07
cell adhesion	1274	84	31.71	2.2e-06
angiogenesis	422	37	10.51	4.4e-06
heart development	545	46	13.57	4.4e-06
blood vessel development	608	57	15.14	7.6e-06
positive regulation of cell migration	410	28	10.21	1e-05
vascular endothelial growth factor signaling pathway	24	9	0.6	1.2e-05
blood vessel remodeling	48	8	1.19	2.2e-05
regulation of cardiac muscle contraction by regulation of the release of sequestered calcium ion	8	4	0.2	2.5e-05
regulation of embryonic development	114	12	2.84	2.8e-05
single organismal cell-cell adhesion	692	38	17.23	3.9e-05
glomerular basement membrane development	9	4	0.22	4.3e-05
vasculogenesis	83	12	2.07	6.2e-05
glial cell migration	45	7	1.12	0.00011
potassium ion transmembrane transport	153	13	3.81	0.00012
chordate embryonic development	692	34	17.23	0.00014
regulation of peptidyl-cysteine S-nitrosylation	5	3	0.12	0.00015
negative regulation of epithelial cell migration	50	7	1.24	0.00023
regulation of cardiac conduction	13	4	0.32	0.00023
membrane depolarization during action potential	37	6	0.92	0.00028
cell-matrix adhesion	172	17	4.28	0.00029
positive regulation of vascular endothelial growth factor receptor signaling pathway	14	4	0.35	0.00031
neuronal action potential	39	6	0.97	0.00038
negative regulation of smooth muscle cell proliferation	39	6	0.97	0.00038
response to acid chemical	290	18	7.22	0.00038
response to antibiotic	27	5	0.67	0.00048
negative regulation of endothelial cell differentiation	7	3	0.17	0.0005
positive regulation of long-term neuronal synaptic plasticity	7	3	0.17	0.0005
elastic fiber assembly	7	3	0.17	0.0005

## Sheet: Supplementary Table 2B
GO Terms On the 248 genes in common between microglia from APP/PS1 mice and PolyI:C mice
										Annotated	Significant	Expected	“elim” P-value
"GO:0045766" "positive regulation of angiogenesis"										128	10	1.4	"0.0000015"
"GO:0043410" "positive regulation of MAPK cascade"										433	18	4.75	"1.6e-06"
"GO:0006954" "inflammatory response"										566	29	6.21	"4.9e-06"
"GO:0009628" "response to abiotic stimulus"										850	27	9.33	"1.8e-05"
"GO:0043547" "positive regulation of GTPase activity"										257	12	2.82	"2.9e-05"
"GO:0050728" "negative regulation of inflammatory resp..."										110	8	1.21	"2.9e-05"
"GO:0043065" "positive regulation of apoptotic process"										548	18	6.01	"3.8e-05"
"GO:0051938" "L-glutamate import"										8	3	0.09	"7.0e-05"
"GO:0046849" "bone remodeling"										84	8	0.92	"0.00012"
"GO:0045944" "positive regulation of transcription fro..."										1012	25	11.1	"0.00014"
"GO:0035556" "intracellular signal transduction"										2173	63	23.84	"0.00017"
"GO:2000249" "regulation of actin cytoskeleton reorgan..."										26	4	0.29	"0.00017"
"GO:0050764" "regulation of phagocytosis"										79	6	0.87	"0.00023"
"GO:0045577" "regulation of B cell differentiation"										28	4	0.31	"0.00024"
"GO:0001775" "cell activation"										855	36	9.38	"0.00024"
"GO:0035879" "plasma membrane lactate transport"										12	3	0.13	"0.00027"
"GO:0016525" "negative regulation of angiogenesis"										81	6	0.89	"0.00027"
"GO:0045860" "positive regulation of protein kinase ac..."										396	15	4.34	"0.00031"
"GO:0033690" "positive regulation of osteoblast prolif..."										13	3	0.14	"0.00034"
"GO:0060055" "angiogenesis involved in wound healing"										13	3	0.14	"0.00034"
"GO:0060670" "branching involved in labyrinthine layer..."										13	3	0.14	"0.00034"
"GO:0009611" "response to wounding"										625	32	6.86	"0.00040"
"GO:0050679" "positive regulation of epithelial cell p..."										161	8	1.77	"0.00042"
"GO:0060413" "atrial septum morphogenesis"										15	3	0.16	"0.00054"
"GO:0006879" "cellular iron ion homeostasis"										35	4	0.38	"0.00057"
"GO:0006909" "phagocytosis"										162	13	1.78	"0.00064"
"GO:0030335" "positive regulation of cell migration"										410	18	4.5	"0.00068"
"GO:0048146" "positive regulation of fibroblast prolif..."										64	5	0.7	"0.00069"
"GO:0043551" "regulation of phosphatidylinositol 3-kin..."										37	4	0.41	"0.00070"
"GO:0016477" "cell migration"										1140	41	12.51	"0.00074"
